# Supplementary material for: Prediction of NR3C1 as a methylation marker for the prevention and treatment of gastric cancer in Rhizoma Atractylodis Macrocephalae based on machine learning algorithm and bioinformatics analysis
Source: Front Genet. 2025 Sep 9;16:1584986. doi: 10.3389/fgene.2025.1584986 (PMC12455331; doi:10.3389/fgene.2025.1584986)
Supplement: Supplementary file 5 [file DataSheet1.xlsx]

## Sheet: 总
ID
MOL000072	8β-ethoxy atractylenolide Ⅲ	PLA2G1B
MOL000072	8β-ethoxy atractylenolide Ⅲ	RPS6KA5
MOL000072	8β-ethoxy atractylenolide Ⅲ	CYP19A1
MOL000072	8β-ethoxy atractylenolide Ⅲ	GLRA2
MOL000072	8β-ethoxy atractylenolide Ⅲ	ATP12A
MOL000072	8β-ethoxy atractylenolide Ⅲ	TTL
MOL000072	8β-ethoxy atractylenolide Ⅲ	MAPK14
MOL000072	8β-ethoxy atractylenolide Ⅲ	CDK5R1 CDK5
MOL000072	8β-ethoxy atractylenolide Ⅲ	KCNH2
MOL000072	8β-ethoxy atractylenolide Ⅲ	EPHX2
MOL000072	8β-ethoxy atractylenolide Ⅲ	HCRTR2
MOL000072	8β-ethoxy atractylenolide Ⅲ	HCRTR1
MOL000072	8β-ethoxy atractylenolide Ⅲ	MTNR1A
MOL000072	8β-ethoxy atractylenolide Ⅲ	MTNR1B
MOL000072	8β-ethoxy atractylenolide Ⅲ	AR
MOL000072	8β-ethoxy atractylenolide Ⅲ	PGR
MOL000072	8β-ethoxy atractylenolide Ⅲ	TGFBR1
MOL000072	8β-ethoxy atractylenolide Ⅲ	SLC6A3
MOL000072	8β-ethoxy atractylenolide Ⅲ	CCNC CDK8
MOL000072	8β-ethoxy atractylenolide Ⅲ	MAP2K1
MOL000072	8β-ethoxy atractylenolide Ⅲ	MMP13
MOL000072	8β-ethoxy atractylenolide Ⅲ	CACNA1B
MOL000072	8β-ethoxy atractylenolide Ⅲ	CDC25A
MOL000072	8β-ethoxy atractylenolide Ⅲ	CDC25B
MOL000072	8β-ethoxy atractylenolide Ⅲ	PSEN2 PSENEN NCSTN APH1A PSEN1 APH1B
MOL000072	8β-ethoxy atractylenolide Ⅲ	GLRA1
MOL000072	8β-ethoxy atractylenolide Ⅲ	RIPK3
MOL000072	8β-ethoxy atractylenolide Ⅲ	CTSL
MOL000072	8β-ethoxy atractylenolide Ⅲ	CTSB
MOL000072	8β-ethoxy atractylenolide Ⅲ	RIPK2
MOL000072	8β-ethoxy atractylenolide Ⅲ	CSF1R
MOL000072	8β-ethoxy atractylenolide Ⅲ	CA12
MOL000072	8β-ethoxy atractylenolide Ⅲ	CA9
MOL000072	8β-ethoxy atractylenolide Ⅲ	PLA2G2A
MOL000072	8β-ethoxy atractylenolide Ⅲ	NQO2
MOL000072	8β-ethoxy atractylenolide Ⅲ	KCNA5
MOL000049	3β-acetoxyatractylone	SLC18A3
MOL000022	14-acetyl-12-senecioyl-2E,8Z,10E-atractylentrio	SLC6A1
MOL000022	14-acetyl-12-senecioyl-2E,8Z,10E-atractylentrio	CNR1
MOL000022	14-acetyl-12-senecioyl-2E,8Z,10E-atractylentrio	PGGT1B
MOL000022	14-acetyl-12-senecioyl-2E,8Z,10E-atractylentrio	ADORA1
MOL000022	14-acetyl-12-senecioyl-2E,8Z,10E-atractylentrio	CFD
MOL000022	14-acetyl-12-senecioyl-2E,8Z,10E-atractylentrio	CNR2
MOL000022	14-acetyl-12-senecioyl-2E,8Z,10E-atractylentrio	F2
MOL000022	14-acetyl-12-senecioyl-2E,8Z,10E-atractylentrio	BACE1
MOL000022	14-acetyl-12-senecioyl-2E,8Z,10E-atractylentrio	EZH2
MOL000022	14-acetyl-12-senecioyl-2E,8Z,10E-atractylentrio	SYK
MOL000022	14-acetyl-12-senecioyl-2E,8Z,10E-atractylentrio	F2R
MOL000022	14-acetyl-12-senecioyl-2E,8Z,10E-atractylentrio	SLC16A1
MOL000022	14-acetyl-12-senecioyl-2E,8Z,10E-atractylentrio	PIK3CD
MOL000022	14-acetyl-12-senecioyl-2E,8Z,10E-atractylentrio	PIK3CB
MOL000022	14-acetyl-12-senecioyl-2E,8Z,10E-atractylentrio	PIK3CG
MOL000022	14-acetyl-12-senecioyl-2E,8Z,10E-atractylentrio	PIK3CA
MOL000022	14-acetyl-12-senecioyl-2E,8Z,10E-atractylentrio	PDE5A
MOL000022	14-acetyl-12-senecioyl-2E,8Z,10E-atractylentrio	HCRTR2
MOL000022	14-acetyl-12-senecioyl-2E,8Z,10E-atractylentrio	HCRTR1
MOL000022	14-acetyl-12-senecioyl-2E,8Z,10E-atractylentrio	AVPR1A
MOL000022	14-acetyl-12-senecioyl-2E,8Z,10E-atractylentrio	SOAT1
MOL000022	14-acetyl-12-senecioyl-2E,8Z,10E-atractylentrio	TACR3
MOL000022	14-acetyl-12-senecioyl-2E,8Z,10E-atractylentrio	ESR1
MOL000022	14-acetyl-12-senecioyl-2E,8Z,10E-atractylentrio	ESR2
MOL000022	14-acetyl-12-senecioyl-2E,8Z,10E-atractylentrio	MTOR
MOL000022	14-acetyl-12-senecioyl-2E,8Z,10E-atractylentrio	ABCB1
MOL000022	14-acetyl-12-senecioyl-2E,8Z,10E-atractylentrio	PDE10A
MOL000022	14-acetyl-12-senecioyl-2E,8Z,10E-atractylentrio	RORC
MOL000022	14-acetyl-12-senecioyl-2E,8Z,10E-atractylentrio	REN
MOL000022	14-acetyl-12-senecioyl-2E,8Z,10E-atractylentrio	S1PR3
MOL000022	14-acetyl-12-senecioyl-2E,8Z,10E-atractylentrio	S1PR1
MOL000022	14-acetyl-12-senecioyl-2E,8Z,10E-atractylentrio	CTSL
MOL000022	14-acetyl-12-senecioyl-2E,8Z,10E-atractylentrio	ALK
MOL000022	14-acetyl-12-senecioyl-2E,8Z,10E-atractylentrio	ROS1
MOL000022	14-acetyl-12-senecioyl-2E,8Z,10E-atractylentrio	P2RX3
MOL000022	14-acetyl-12-senecioyl-2E,8Z,10E-atractylentrio	GSK3B
MOL000022	14-acetyl-12-senecioyl-2E,8Z,10E-atractylentrio	CSNK1A1
MOL000022	14-acetyl-12-senecioyl-2E,8Z,10E-atractylentrio	JAK1
MOL000022	14-acetyl-12-senecioyl-2E,8Z,10E-atractylentrio	JAK2
MOL000022	14-acetyl-12-senecioyl-2E,8Z,10E-atractylentrio	CDK1
MOL000022	14-acetyl-12-senecioyl-2E,8Z,10E-atractylentrio	CDK5
MOL000022	14-acetyl-12-senecioyl-2E,8Z,10E-atractylentrio	SHH
MOL000022	14-acetyl-12-senecioyl-2E,8Z,10E-atractylentrio	LCK
MOL000022	14-acetyl-12-senecioyl-2E,8Z,10E-atractylentrio	PTGS2
MOL000022	14-acetyl-12-senecioyl-2E,8Z,10E-atractylentrio	SCARB1
MOL000022	14-acetyl-12-senecioyl-2E,8Z,10E-atractylentrio	KIF11
MOL000022	14-acetyl-12-senecioyl-2E,8Z,10E-atractylentrio	TRPV1
MOL000022	14-acetyl-12-senecioyl-2E,8Z,10E-atractylentrio	TSPO
MOL000022	14-acetyl-12-senecioyl-2E,8Z,10E-atractylentrio	NR3C1
MOL000022	14-acetyl-12-senecioyl-2E,8Z,10E-atractylentrio	CDK2
MOL000022	14-acetyl-12-senecioyl-2E,8Z,10E-atractylentrio	MMP1
MOL000022	14-acetyl-12-senecioyl-2E,8Z,10E-atractylentrio	MAPK1
MOL000022	14-acetyl-12-senecioyl-2E,8Z,10E-atractylentrio	CACNA1H
MOL000022	14-acetyl-12-senecioyl-2E,8Z,10E-atractylentrio	CDK9
MOL000022	14-acetyl-12-senecioyl-2E,8Z,10E-atractylentrio	HSD11B1
MOL000022	14-acetyl-12-senecioyl-2E,8Z,10E-atractylentrio	AXL
MOL000022	14-acetyl-12-senecioyl-2E,8Z,10E-atractylentrio	TYRO3
MOL000022	14-acetyl-12-senecioyl-2E,8Z,10E-atractylentrio	MERTK
MOL000022	14-acetyl-12-senecioyl-2E,8Z,10E-atractylentrio	CCND3 CCND1 CDK4 CCND2
MOL000022	14-acetyl-12-senecioyl-2E,8Z,10E-atractylentrio	PLA2G7
MOL000022	14-acetyl-12-senecioyl-2E,8Z,10E-atractylentrio	SLC5A1
MOL000022	14-acetyl-12-senecioyl-2E,8Z,10E-atractylentrio	APP
MOL000022	14-acetyl-12-senecioyl-2E,8Z,10E-atractylentrio	PRKCD
MOL000022	14-acetyl-12-senecioyl-2E,8Z,10E-atractylentrio	FKBP5
MOL000022	14-acetyl-12-senecioyl-2E,8Z,10E-atractylentrio	PSEN2 PSENEN NCSTN APH1A PSEN1 APH1B
MOL000022	14-acetyl-12-senecioyl-2E,8Z,10E-atractylentrio	SMYD2
MOL000022	14-acetyl-12-senecioyl-2E,8Z,10E-atractylentrio	PDE3A
MOL000022	14-acetyl-12-senecioyl-2E,8Z,10E-atractylentrio	PDE4B
MOL000022	14-acetyl-12-senecioyl-2E,8Z,10E-atractylentrio	PDE7A
MOL000022	14-acetyl-12-senecioyl-2E,8Z,10E-atractylentrio	HSP90AA1
MOL000022	14-acetyl-12-senecioyl-2E,8Z,10E-atractylentrio	SMO
MOL000022	14-acetyl-12-senecioyl-2E,8Z,10E-atractylentrio	MDM2
MOL000022	14-acetyl-12-senecioyl-2E,8Z,10E-atractylentrio	ADA
MOL000022	14-acetyl-12-senecioyl-2E,8Z,10E-atractylentrio	PGR
MOL000022	14-acetyl-12-senecioyl-2E,8Z,10E-atractylentrio	MAPK8
MOL000022	14-acetyl-12-senecioyl-2E,8Z,10E-atractylentrio	OPRK1
MOL000022	14-acetyl-12-senecioyl-2E,8Z,10E-atractylentrio	CDK6
MOL000022	14-acetyl-12-senecioyl-2E,8Z,10E-atractylentrio	CDK4
MOL000022	14-acetyl-12-senecioyl-2E,8Z,10E-atractylentrio	CCNE1 CDK2
MOL000022	14-acetyl-12-senecioyl-2E,8Z,10E-atractylentrio	EGFR
MOL000022	14-acetyl-12-senecioyl-2E,8Z,10E-atractylentrio	CDK7 CCNH
MOL000022	14-acetyl-12-senecioyl-2E,8Z,10E-atractylentrio	CDK7
MOL000022	14-acetyl-12-senecioyl-2E,8Z,10E-atractylentrio	PDPK1
MOL000022	14-acetyl-12-senecioyl-2E,8Z,10E-atractylentrio	PRKCG
MOL000022	14-acetyl-12-senecioyl-2E,8Z,10E-atractylentrio	PRKCB
MOL000022	14-acetyl-12-senecioyl-2E,8Z,10E-atractylentrio	MCHR1
MOL000022	14-acetyl-12-senecioyl-2E,8Z,10E-atractylentrio	PRKCE
MOL000022	14-acetyl-12-senecioyl-2E,8Z,10E-atractylentrio	PRKCH
MOL000022	14-acetyl-12-senecioyl-2E,8Z,10E-atractylentrio	PRKCQ
MOL000022	14-acetyl-12-senecioyl-2E,8Z,10E-atractylentrio	ERBB2
MOL000022	14-acetyl-12-senecioyl-2E,8Z,10E-atractylentrio	HTR2A
MOL000022	14-acetyl-12-senecioyl-2E,8Z,10E-atractylentrio	HTR2C
MOL000022	14-acetyl-12-senecioyl-2E,8Z,10E-atractylentrio	SLC6A4
MOL000022	14-acetyl-12-senecioyl-2E,8Z,10E-atractylentrio	CTSD
MOL000022	14-acetyl-12-senecioyl-2E,8Z,10E-atractylentrio	CCKBR
MOL000022	14-acetyl-12-senecioyl-2E,8Z,10E-atractylentrio	MAPK14
MOL000022	14-acetyl-12-senecioyl-2E,8Z,10E-atractylentrio	SRC
MOL000022	14-acetyl-12-senecioyl-2E,8Z,10E-atractylentrio	KDR
MOL000022	14-acetyl-12-senecioyl-2E,8Z,10E-atractylentrio	HCK
MOL000022	14-acetyl-12-senecioyl-2E,8Z,10E-atractylentrio	MET
MOL000021	14-acetyl-12-senecioyl-2E,8Z,10E-atractylentrio	ADORA1
MOL000021	14-acetyl-12-senecioyl-2E,8Z,10E-atractylentrio	ADORA2A
MOL000021	14-acetyl-12-senecioyl-2E,8Z,10E-atractylentrio	AURKA
MOL000021	14-acetyl-12-senecioyl-2E,8Z,10E-atractylentrio	S1PR3
MOL000021	14-acetyl-12-senecioyl-2E,8Z,10E-atractylentrio	S1PR1
MOL000021	14-acetyl-12-senecioyl-2E,8Z,10E-atractylentrio	IRAK4
MOL000021	14-acetyl-12-senecioyl-2E,8Z,10E-atractylentrio	CNR1
MOL000021	14-acetyl-12-senecioyl-2E,8Z,10E-atractylentrio	MTOR
MOL000021	14-acetyl-12-senecioyl-2E,8Z,10E-atractylentrio	CDK2
MOL000021	14-acetyl-12-senecioyl-2E,8Z,10E-atractylentrio	MAPK1
MOL000021	14-acetyl-12-senecioyl-2E,8Z,10E-atractylentrio	PDE10A
MOL000021	14-acetyl-12-senecioyl-2E,8Z,10E-atractylentrio	MAPK14
MOL000021	14-acetyl-12-senecioyl-2E,8Z,10E-atractylentrio	F10
MOL000021	14-acetyl-12-senecioyl-2E,8Z,10E-atractylentrio	SYK
MOL000021	14-acetyl-12-senecioyl-2E,8Z,10E-atractylentrio	MCHR1
MOL000021	14-acetyl-12-senecioyl-2E,8Z,10E-atractylentrio	AXL
MOL000021	14-acetyl-12-senecioyl-2E,8Z,10E-atractylentrio	TYRO3
MOL000021	14-acetyl-12-senecioyl-2E,8Z,10E-atractylentrio	MERTK
MOL000021	14-acetyl-12-senecioyl-2E,8Z,10E-atractylentrio	FLT1
MOL000021	14-acetyl-12-senecioyl-2E,8Z,10E-atractylentrio	CFD
MOL000021	14-acetyl-12-senecioyl-2E,8Z,10E-atractylentrio	KDR
MOL000021	14-acetyl-12-senecioyl-2E,8Z,10E-atractylentrio	CASR
MOL000021	14-acetyl-12-senecioyl-2E,8Z,10E-atractylentrio	IKBKE
MOL000021	14-acetyl-12-senecioyl-2E,8Z,10E-atractylentrio	TBK1
MOL000021	14-acetyl-12-senecioyl-2E,8Z,10E-atractylentrio	P2RX3
MOL000021	14-acetyl-12-senecioyl-2E,8Z,10E-atractylentrio	SLC16A1
MOL000021	14-acetyl-12-senecioyl-2E,8Z,10E-atractylentrio	OPRD1
MOL000021	14-acetyl-12-senecioyl-2E,8Z,10E-atractylentrio	PDE4B
MOL000021	14-acetyl-12-senecioyl-2E,8Z,10E-atractylentrio	PDE7A
MOL000021	14-acetyl-12-senecioyl-2E,8Z,10E-atractylentrio	PIK3CA
MOL000021	14-acetyl-12-senecioyl-2E,8Z,10E-atractylentrio	APP
MOL000021	14-acetyl-12-senecioyl-2E,8Z,10E-atractylentrio	MAP2K1
MOL000021	14-acetyl-12-senecioyl-2E,8Z,10E-atractylentrio	DRD2
MOL000021	14-acetyl-12-senecioyl-2E,8Z,10E-atractylentrio	DRD4
MOL000021	14-acetyl-12-senecioyl-2E,8Z,10E-atractylentrio	CCKBR
MOL000021	14-acetyl-12-senecioyl-2E,8Z,10E-atractylentrio	HCRTR2
MOL000021	14-acetyl-12-senecioyl-2E,8Z,10E-atractylentrio	HCRTR1
MOL000021	14-acetyl-12-senecioyl-2E,8Z,10E-atractylentrio	CNR2
MOL000021	14-acetyl-12-senecioyl-2E,8Z,10E-atractylentrio	F2R
MOL000021	14-acetyl-12-senecioyl-2E,8Z,10E-atractylentrio	AR
MOL000021	14-acetyl-12-senecioyl-2E,8Z,10E-atractylentrio	VDR
MOL000021	14-acetyl-12-senecioyl-2E,8Z,10E-atractylentrio	ITK
MOL000021	14-acetyl-12-senecioyl-2E,8Z,10E-atractylentrio	FFAR1
MOL000021	14-acetyl-12-senecioyl-2E,8Z,10E-atractylentrio	CCNE2 CDK2 CCNE1
MOL000021	14-acetyl-12-senecioyl-2E,8Z,10E-atractylentrio	CCNB3 CDK1 CCNB1 CCNB2
MOL000021	14-acetyl-12-senecioyl-2E,8Z,10E-atractylentrio	CCND3 CCND1 CDK4 CCND2
MOL000021	14-acetyl-12-senecioyl-2E,8Z,10E-atractylentrio	PYGL
MOL000021	14-acetyl-12-senecioyl-2E,8Z,10E-atractylentrio	PIK3CB
MOL000021	14-acetyl-12-senecioyl-2E,8Z,10E-atractylentrio	MET
MOL000021	14-acetyl-12-senecioyl-2E,8Z,10E-atractylentrio	CAPN2
MOL000021	14-acetyl-12-senecioyl-2E,8Z,10E-atractylentrio	CAPN1
MOL000021	14-acetyl-12-senecioyl-2E,8Z,10E-atractylentrio	TGFBR1
MOL000021	14-acetyl-12-senecioyl-2E,8Z,10E-atractylentrio	GABRA5
MOL000021	14-acetyl-12-senecioyl-2E,8Z,10E-atractylentrio	CDK6
MOL000021	14-acetyl-12-senecioyl-2E,8Z,10E-atractylentrio	MMP13
MOL000021	14-acetyl-12-senecioyl-2E,8Z,10E-atractylentrio	CDK4
MOL000021	14-acetyl-12-senecioyl-2E,8Z,10E-atractylentrio	MMP1
MOL000021	14-acetyl-12-senecioyl-2E,8Z,10E-atractylentrio	ADAM17
MOL000021	14-acetyl-12-senecioyl-2E,8Z,10E-atractylentrio	ALK
MOL000021	14-acetyl-12-senecioyl-2E,8Z,10E-atractylentrio	FAP
MOL000021	14-acetyl-12-senecioyl-2E,8Z,10E-atractylentrio	ERBB2
MOL000021	14-acetyl-12-senecioyl-2E,8Z,10E-atractylentrio	EZH2
MOL000021	14-acetyl-12-senecioyl-2E,8Z,10E-atractylentrio	REN
MOL000021	14-acetyl-12-senecioyl-2E,8Z,10E-atractylentrio	CDK9
MOL000021	14-acetyl-12-senecioyl-2E,8Z,10E-atractylentrio	GRB2
MOL000021	14-acetyl-12-senecioyl-2E,8Z,10E-atractylentrio	PDE5A
MOL000021	14-acetyl-12-senecioyl-2E,8Z,10E-atractylentrio	F2
MOL000021	14-acetyl-12-senecioyl-2E,8Z,10E-atractylentrio	PSEN2 PSENEN NCSTN APH1A PSEN1 APH1B
MOL000021	14-acetyl-12-senecioyl-2E,8Z,10E-atractylentrio	PIK3CD
MOL000021	14-acetyl-12-senecioyl-2E,8Z,10E-atractylentrio	PIK3CG
MOL000021	14-acetyl-12-senecioyl-2E,8Z,10E-atractylentrio	MKNK2
MOL000021	14-acetyl-12-senecioyl-2E,8Z,10E-atractylentrio	RORC
MOL000021	14-acetyl-12-senecioyl-2E,8Z,10E-atractylentrio	MAPK8
MOL000021	14-acetyl-12-senecioyl-2E,8Z,10E-atractylentrio	TRPV1
MOL000021	14-acetyl-12-senecioyl-2E,8Z,10E-atractylentrio	SCARB1
MOL000021	14-acetyl-12-senecioyl-2E,8Z,10E-atractylentrio	NR3C1
MOL000021	14-acetyl-12-senecioyl-2E,8Z,10E-atractylentrio	EGFR
MOL000021	14-acetyl-12-senecioyl-2E,8Z,10E-atractylentrio	PRKCD
MOL000021	14-acetyl-12-senecioyl-2E,8Z,10E-atractylentrio	GPR88
MOL000021	14-acetyl-12-senecioyl-2E,8Z,10E-atractylentrio	LCK
MOL000021	14-acetyl-12-senecioyl-2E,8Z,10E-atractylentrio	CTSL
MOL000021	14-acetyl-12-senecioyl-2E,8Z,10E-atractylentrio	FASN
MOL000021	14-acetyl-12-senecioyl-2E,8Z,10E-atractylentrio	NTRK1
MOL000021	14-acetyl-12-senecioyl-2E,8Z,10E-atractylentrio	PDE1A
MOL000021	14-acetyl-12-senecioyl-2E,8Z,10E-atractylentrio	FGFR1
MOL000021	14-acetyl-12-senecioyl-2E,8Z,10E-atractylentrio	MAPK9
MOL000021	14-acetyl-12-senecioyl-2E,8Z,10E-atractylentrio	OPRK1
MOL000021	14-acetyl-12-senecioyl-2E,8Z,10E-atractylentrio	PLCG1
MOL000021	14-acetyl-12-senecioyl-2E,8Z,10E-atractylentrio	AVPR1A
MOL000021	14-acetyl-12-senecioyl-2E,8Z,10E-atractylentrio	SRC
MOL000021	14-acetyl-12-senecioyl-2E,8Z,10E-atractylentrio	HCK
MOL000021	14-acetyl-12-senecioyl-2E,8Z,10E-atractylentrio	MAPK12
MOL000021	14-acetyl-12-senecioyl-2E,8Z,10E-atractylentrio	IMPDH2
MOL000021	14-acetyl-12-senecioyl-2E,8Z,10E-atractylentrio	FKBP1A MTOR
MOL000021	14-acetyl-12-senecioyl-2E,8Z,10E-atractylentrio	CASP3
MOL000021	14-acetyl-12-senecioyl-2E,8Z,10E-atractylentrio	OPRM1
MOL000021	14-acetyl-12-senecioyl-2E,8Z,10E-atractylentrio	PDE4A
MOL000021	14-acetyl-12-senecioyl-2E,8Z,10E-atractylentrio	PDE4D
MOL000021	14-acetyl-12-senecioyl-2E,8Z,10E-atractylentrio	PDE4C
MOL000021	14-acetyl-12-senecioyl-2E,8Z,10E-atractylentrio	AMPD2
MOL000020	12-senecioyl-2E,8E,10E-atractylentriol	PIK3CA
MOL000020	12-senecioyl-2E,8E,10E-atractylentriol	SYK
MOL000020	12-senecioyl-2E,8E,10E-atractylentriol	TOP1
MOL000020	12-senecioyl-2E,8E,10E-atractylentriol	MTOR
MOL000020	12-senecioyl-2E,8E,10E-atractylentriol	AKT1
MOL000020	12-senecioyl-2E,8E,10E-atractylentriol	JAK1
MOL000020	12-senecioyl-2E,8E,10E-atractylentriol	JAK2
MOL000020	12-senecioyl-2E,8E,10E-atractylentriol	HRAS
MOL000020	12-senecioyl-2E,8E,10E-atractylentriol	CA2
MOL000020	12-senecioyl-2E,8E,10E-atractylentriol	CA1
MOL000020	12-senecioyl-2E,8E,10E-atractylentriol	CA12
MOL000020	12-senecioyl-2E,8E,10E-atractylentriol	CA9
MOL000020	12-senecioyl-2E,8E,10E-atractylentriol	VHL
MOL000020	12-senecioyl-2E,8E,10E-atractylentriol	CNR1
MOL000020	12-senecioyl-2E,8E,10E-atractylentriol	CFD
MOL000020	12-senecioyl-2E,8E,10E-atractylentriol	IGF1R
MOL000020	12-senecioyl-2E,8E,10E-atractylentriol	KCNH2
MOL000020	12-senecioyl-2E,8E,10E-atractylentriol	MAPK14
MOL000020	12-senecioyl-2E,8E,10E-atractylentriol	MAPK1
MOL000020	12-senecioyl-2E,8E,10E-atractylentriol	AURKA
MOL000020	12-senecioyl-2E,8E,10E-atractylentriol	AURKB
MOL000020	12-senecioyl-2E,8E,10E-atractylentriol	TAB1 MAP3K7
MOL000020	12-senecioyl-2E,8E,10E-atractylentriol	MAP3K7
MOL000020	12-senecioyl-2E,8E,10E-atractylentriol	EGFR
MOL000020	12-senecioyl-2E,8E,10E-atractylentriol	PIK3CD
MOL000020	12-senecioyl-2E,8E,10E-atractylentriol	PIK3CG
MOL000020	12-senecioyl-2E,8E,10E-atractylentriol	CCNA2 CDK2
MOL000020	12-senecioyl-2E,8E,10E-atractylentriol	GYS1
MOL000020	12-senecioyl-2E,8E,10E-atractylentriol	TYRO3
MOL000020	12-senecioyl-2E,8E,10E-atractylentriol	TNF
MOL000020	12-senecioyl-2E,8E,10E-atractylentriol	CHRM1
MOL000020	12-senecioyl-2E,8E,10E-atractylentriol	PFKFB3
MOL000020	12-senecioyl-2E,8E,10E-atractylentriol	ADORA2A
MOL000020	12-senecioyl-2E,8E,10E-atractylentriol	ADORA3
MOL000020	12-senecioyl-2E,8E,10E-atractylentriol	S1PR1
MOL000020	12-senecioyl-2E,8E,10E-atractylentriol	NTRK1
MOL000020	12-senecioyl-2E,8E,10E-atractylentriol	ITK
MOL000020	12-senecioyl-2E,8E,10E-atractylentriol	PRKDC
MOL000020	12-senecioyl-2E,8E,10E-atractylentriol	CDC25B
MOL000020	12-senecioyl-2E,8E,10E-atractylentriol	JAK3
MOL000020	12-senecioyl-2E,8E,10E-atractylentriol	PRKCD
MOL000020	12-senecioyl-2E,8E,10E-atractylentriol	AR
MOL000020	12-senecioyl-2E,8E,10E-atractylentriol	VDR
MOL000020	12-senecioyl-2E,8E,10E-atractylentriol	CCNE2 CDK2 CCNE1
MOL000020	12-senecioyl-2E,8E,10E-atractylentriol	GBA
MOL000020	12-senecioyl-2E,8E,10E-atractylentriol	KDR
MOL000020	12-senecioyl-2E,8E,10E-atractylentriol	PIK3CB
MOL000020	12-senecioyl-2E,8E,10E-atractylentriol	AKR1B1
MOL000020	12-senecioyl-2E,8E,10E-atractylentriol	CCNB3 CDK1 CCNB1 CCNB2
MOL000020	12-senecioyl-2E,8E,10E-atractylentriol	AKR1B10
MOL000020	12-senecioyl-2E,8E,10E-atractylentriol	FAAH
MOL000020	12-senecioyl-2E,8E,10E-atractylentriol	ABCB1
MOL000020	12-senecioyl-2E,8E,10E-atractylentriol	TRPV1
MOL000020	12-senecioyl-2E,8E,10E-atractylentriol	PTGS2
MOL000020	12-senecioyl-2E,8E,10E-atractylentriol	LTB4R
MOL000020	12-senecioyl-2E,8E,10E-atractylentriol	PDE3A
MOL000020	12-senecioyl-2E,8E,10E-atractylentriol	PDE3B
MOL000020	12-senecioyl-2E,8E,10E-atractylentriol	ADAM17
MOL000020	12-senecioyl-2E,8E,10E-atractylentriol	GABRA5
MOL000020	12-senecioyl-2E,8E,10E-atractylentriol	REN
MOL000020	12-senecioyl-2E,8E,10E-atractylentriol	GRM5
MOL000020	12-senecioyl-2E,8E,10E-atractylentriol	GCK
MOL000020	12-senecioyl-2E,8E,10E-atractylentriol	UPP1
MOL000020	12-senecioyl-2E,8E,10E-atractylentriol	PDE5A
MOL000020	12-senecioyl-2E,8E,10E-atractylentriol	PLCG1
MOL000020	12-senecioyl-2E,8E,10E-atractylentriol	ABL1
MOL000020	12-senecioyl-2E,8E,10E-atractylentriol	PIK3CA PIK3R1
MOL000020	12-senecioyl-2E,8E,10E-atractylentriol	PDE7A
MOL000020	12-senecioyl-2E,8E,10E-atractylentriol	SLC5A2
MOL000020	12-senecioyl-2E,8E,10E-atractylentriol	ALK
MOL000020	12-senecioyl-2E,8E,10E-atractylentriol	SLC5A1
MOL000020	12-senecioyl-2E,8E,10E-atractylentriol	CDK1
MOL000020	12-senecioyl-2E,8E,10E-atractylentriol	PYGL
MOL000020	12-senecioyl-2E,8E,10E-atractylentriol	PRKCG
MOL000020	12-senecioyl-2E,8E,10E-atractylentriol	PRKCB
MOL000020	12-senecioyl-2E,8E,10E-atractylentriol	VAV1
MOL000020	12-senecioyl-2E,8E,10E-atractylentriol	PRKCE
MOL000020	12-senecioyl-2E,8E,10E-atractylentriol	PRKCH
MOL000020	12-senecioyl-2E,8E,10E-atractylentriol	PRKCQ
MOL000020	12-senecioyl-2E,8E,10E-atractylentriol	TNK2
MOL000020	12-senecioyl-2E,8E,10E-atractylentriol	KLK3
MOL000020	12-senecioyl-2E,8E,10E-atractylentriol	FGFR3
MOL000020	12-senecioyl-2E,8E,10E-atractylentriol	MCHR1
MOL000020	12-senecioyl-2E,8E,10E-atractylentriol	FGFR1
MOL000020	12-senecioyl-2E,8E,10E-atractylentriol	HSP90AA1
MOL000020	12-senecioyl-2E,8E,10E-atractylentriol	S1PR3
MOL000020	12-senecioyl-2E,8E,10E-atractylentriol	FGFR2
MOL000020	12-senecioyl-2E,8E,10E-atractylentriol	MAP3K8
MOL000020	12-senecioyl-2E,8E,10E-atractylentriol	ROS1
MOL000020	12-senecioyl-2E,8E,10E-atractylentriol	SLC29A1
MOL000020	12-senecioyl-2E,8E,10E-atractylentriol	MAPK8
MOL000020	12-senecioyl-2E,8E,10E-atractylentriol	CXCR2
MOL000020	12-senecioyl-2E,8E,10E-atractylentriol	CDK2
MOL000020	12-senecioyl-2E,8E,10E-atractylentriol	HSD11B1
MOL000020	12-senecioyl-2E,8E,10E-atractylentriol	BRAF
MOL000020	12-senecioyl-2E,8E,10E-atractylentriol	CACNA1H
MOL000020	12-senecioyl-2E,8E,10E-atractylentriol	CCNT1
MOL000020	12-senecioyl-2E,8E,10E-atractylentriol	ADORA2B
MOL000020	12-senecioyl-2E,8E,10E-atractylentriol	CCKBR
MOL000020	12-senecioyl-2E,8E,10E-atractylentriol	MET

## Sheet: Sheet1
ID	gene
MOL000072	PLA2G1B
MOL000072	RPS6KA5
MOL000072	CYP19A1
MOL000072	GLRA2
MOL000072	ATP12A
MOL000072	TTL
MOL000072	MAPK14
MOL000072	CDK5
MOL000072	CDK5R1
MOL000072	KCNH2
MOL000072	EPHX2
MOL000072	HCRTR2
MOL000072	HCRTR1
MOL000072	MTNR1A
MOL000072	MTNR1B
MOL000072	AR
MOL000072	PGR
MOL000072	TGFBR1
MOL000072	SLC6A3
MOL000072	CDK8
MOL000072	CCNC
MOL000072	MAP2K1
MOL000072	MMP13
MOL000072	CACNA1B
MOL000072	CDC25A
MOL000072	CDC25B
MOL000072	APH1B
MOL000072	PSEN1
MOL000072	APH1A
MOL000072	NCSTN
MOL000072	PSENEN
MOL000072	PSEN2
MOL000072	GLRA1
MOL000072	RIPK3
MOL000072	CTSL
MOL000072	CTSB
MOL000072	RIPK2
MOL000072	CSF1R
MOL000072	CA12
MOL000072	CA9
MOL000072	PLA2G2A
MOL000072	NQO2
MOL000072	KCNA5
MOL000049	SLC18A3
MOL000022	SLC6A1
MOL000022	CNR1
MOL000022	PGGT1B
MOL000022	ADORA1
MOL000022	CFD
MOL000022	CNR2
MOL000022	F2
MOL000022	BACE1
MOL000022	EZH2
MOL000022	SYK
MOL000022	F2R
MOL000022	SLC16A1
MOL000022	PIK3CD
MOL000022	PIK3CB
MOL000022	PIK3CG
MOL000022	PIK3CA
MOL000022	PDE5A
MOL000022	HCRTR2
MOL000022	HCRTR1
MOL000022	AVPR1A
MOL000022	SOAT1
MOL000022	TACR3
MOL000022	ESR1
MOL000022	ESR2
MOL000022	MTOR
MOL000022	ABCB1
MOL000022	PDE10A
MOL000022	RORC
MOL000022	REN
MOL000022	S1PR3
MOL000022	S1PR1
MOL000022	CTSL
MOL000022	ALK
MOL000022	ROS1
MOL000022	P2RX3
MOL000022	GSK3B
MOL000022	CSNK1A1
MOL000022	JAK1
MOL000022	JAK2
MOL000022	CDK1
MOL000022	CDK5
MOL000022	SHH
MOL000022	LCK
MOL000022	PTGS2
MOL000022	SCARB1
MOL000022	KIF11
MOL000022	TRPV1
MOL000022	TSPO
MOL000022	NR3C1
MOL000022	CDK2
MOL000022	MMP1
MOL000022	MAPK1
MOL000022	CACNA1H
MOL000022	CDK9
MOL000022	HSD11B1
MOL000022	AXL
MOL000022	TYRO3
MOL000022	CCND2
MOL000022	CDK4
MOL000022	CCND1
MOL000022	MERTK
MOL000022	CCND3
MOL000022	PLA2G7
MOL000022	SLC5A1
MOL000022	APP
MOL000022	PRKCD
MOL000022	APH1B
MOL000022	PSEN1
MOL000022	APH1A
MOL000022	NCSTN
MOL000022	PSENEN
MOL000022	FKBP5
MOL000022	PSEN2
MOL000022	SMYD2
MOL000022	PDE3A
MOL000022	PDE4B
MOL000022	PDE7A
MOL000022	HSP90AA1
MOL000022	SMO
MOL000022	MDM2
MOL000022	ADA
MOL000022	PGR
MOL000022	MAPK8
MOL000022	OPRK1
MOL000022	CDK6
MOL000022	CDK4
MOL000022	CDK2
MOL000022	CCNE1
MOL000022	EGFR
MOL000022	CCNH
MOL000022	CDK7
MOL000022	CDK7
MOL000022	PDPK1
MOL000022	PRKCG
MOL000022	PRKCB
MOL000022	MCHR1
MOL000022	PRKCE
MOL000022	PRKCH
MOL000022	PRKCQ
MOL000022	ERBB2
MOL000022	HTR2A
MOL000022	HTR2C
MOL000022	SLC6A4
MOL000022	CTSD
MOL000022	CCKBR
MOL000022	MAPK14
MOL000022	SRC
MOL000022	KDR
MOL000022	HCK
MOL000022	MET
MOL000021	ADORA1
MOL000021	ADORA2A
MOL000021	AURKA
MOL000021	S1PR3
MOL000021	S1PR1
MOL000021	IRAK4
MOL000021	CNR1
MOL000021	MTOR
MOL000021	CDK2
MOL000021	MAPK1
MOL000021	PDE10A
MOL000021	MAPK14
MOL000021	F10
MOL000021	SYK
MOL000021	MCHR1
MOL000021	AXL
MOL000021	TYRO3
MOL000021	MERTK
MOL000021	FLT1
MOL000021	CFD
MOL000021	KDR
MOL000021	CASR
MOL000021	IKBKE
MOL000021	TBK1
MOL000021	P2RX3
MOL000021	SLC16A1
MOL000021	OPRD1
MOL000021	PDE4B
MOL000021	PDE7A
MOL000021	PIK3CA
MOL000021	APP
MOL000021	MAP2K1
MOL000021	DRD2
MOL000021	DRD4
MOL000021	CCKBR
MOL000021	HCRTR2
MOL000021	HCRTR1
MOL000021	CNR2
MOL000021	F2R
MOL000021	AR
MOL000021	VDR
MOL000021	ITK
MOL000021	FFAR1
MOL000021	CDK2
MOL000021	CCNE1
MOL000021	CCNE2
MOL000021	CDK1
MOL000021	CCNB1
MOL000021	CCNB2
MOL000021	CCNB3
MOL000021	CCND1
MOL000021	CDK4
MOL000021	CCND2
MOL000021	CCND3
MOL000021	PYGL
MOL000021	PIK3CB
MOL000021	MET
MOL000021	CAPN2
MOL000021	CAPN1
MOL000021	TGFBR1
MOL000021	GABRA5
MOL000021	CDK6
MOL000021	MMP13
MOL000021	CDK4
MOL000021	MMP1
MOL000021	ADAM17
MOL000021	ALK
MOL000021	FAP
MOL000021	ERBB2
MOL000021	EZH2
MOL000021	REN
MOL000021	CDK9
MOL000021	GRB2
MOL000021	PDE5A
MOL000021	F2
MOL000021	APH1B
MOL000021	PSEN1
MOL000021	APH1A
MOL000021	NCSTN
MOL000021	PSENEN
MOL000021	PSEN2
MOL000021	PIK3CD
MOL000021	PIK3CG
MOL000021	MKNK2
MOL000021	RORC
MOL000021	MAPK8
MOL000021	TRPV1
MOL000021	SCARB1
MOL000021	NR3C1
MOL000021	EGFR
MOL000021	PRKCD
MOL000021	GPR88
MOL000021	LCK
MOL000021	CTSL
MOL000021	FASN
MOL000021	NTRK1
MOL000021	PDE1A
MOL000021	FGFR1
MOL000021	MAPK9
MOL000021	OPRK1
MOL000021	PLCG1
MOL000021	AVPR1A
MOL000021	SRC
MOL000021	HCK
MOL000021	MAPK12
MOL000021	MTOR
MOL000021	IMPDH2
MOL000021	FKBP1A
MOL000021	CASP3
MOL000021	OPRM1
MOL000021	PDE4A
MOL000021	PDE4D
MOL000021	PDE4C
MOL000021	AMPD2
MOL000020	PIK3CA
MOL000020	SYK
MOL000020	TOP1
MOL000020	MTOR
MOL000020	AKT1
MOL000020	JAK1
MOL000020	JAK2
MOL000020	HRAS
MOL000020	CA2
MOL000020	CA1
MOL000020	CA12
MOL000020	CA9
MOL000020	VHL
MOL000020	CNR1
MOL000020	CFD
MOL000020	IGF1R
MOL000020	KCNH2
MOL000020	MAPK14
MOL000020	MAPK1
MOL000020	AURKA
MOL000020	AURKB
MOL000020	MAP3K7
MOL000020	TAB1
MOL000020	MAP3K7
MOL000020	EGFR
MOL000020	PIK3CD
MOL000020	PIK3CG
MOL000020	CDK2
MOL000020	CCNA2
MOL000020	GYS1
MOL000020	TYRO3
MOL000020	TNF
MOL000020	CHRM1
MOL000020	PFKFB3
MOL000020	ADORA2A
MOL000020	ADORA3
MOL000020	S1PR1
MOL000020	NTRK1
MOL000020	ITK
MOL000020	PRKDC
MOL000020	CDC25B
MOL000020	JAK3
MOL000020	PRKCD
MOL000020	AR
MOL000020	VDR
MOL000020	CDK2
MOL000020	CCNE1
MOL000020	CCNE2
MOL000020	GBA
MOL000020	KDR
MOL000020	PIK3CB
MOL000020	AKR1B1
MOL000020	CDK1
MOL000020	CCNB1
MOL000020	CCNB2
MOL000020	CCNB3
MOL000020	AKR1B10
MOL000020	FAAH
MOL000020	ABCB1
MOL000020	TRPV1
MOL000020	PTGS2
MOL000020	LTB4R
MOL000020	PDE3A
MOL000020	PDE3B
MOL000020	ADAM17
MOL000020	GABRA5
MOL000020	REN
MOL000020	GRM5
MOL000020	GCK
MOL000020	UPP1
MOL000020	PDE5A
MOL000020	PLCG1
MOL000020	ABL1
MOL000020	PIK3R1
MOL000020	PIK3CA
MOL000020	PDE7A
MOL000020	SLC5A2
MOL000020	ALK
MOL000020	SLC5A1
MOL000020	CDK1
MOL000020	PYGL
MOL000020	PRKCG
MOL000020	PRKCB
MOL000020	VAV1
MOL000020	PRKCE
MOL000020	PRKCH
MOL000020	PRKCQ
MOL000020	TNK2
MOL000020	KLK3
MOL000020	FGFR3
MOL000020	MCHR1
MOL000020	FGFR1
MOL000020	HSP90AA1
MOL000020	S1PR3
MOL000020	FGFR2
MOL000020	MAP3K8
MOL000020	ROS1
MOL000020	SLC29A1
MOL000020	MAPK8
MOL000020	CXCR2
MOL000020	CDK2
MOL000020	HSD11B1
MOL000020	BRAF
MOL000020	CACNA1H
MOL000020	CCNT1
MOL000020	ADORA2B
MOL000020	CCKBR
MOL000020	MET

## Sheet: 总去重
PLA2G1B
RPS6KA5
CYP19A1
GLRA2
ATP12A
TTL
MAPK14
CDK5R1 CDK5
KCNH2
EPHX2
HCRTR2
HCRTR1
MTNR1A
MTNR1B
AR
PGR
TGFBR1
SLC6A3
CCNC CDK8
MAP2K1
MMP13
CACNA1B
CDC25A
CDC25B
PSEN2 PSENEN NCSTN APH1A PSEN1 APH1B
GLRA1
RIPK3
CTSL
CTSB
RIPK2
CSF1R
CA12
CA9
PLA2G2A
NQO2
KCNA5
SLC18A3
SLC6A1
CNR1
PGGT1B
ADORA1
CFD
CNR2
F2
BACE1
EZH2
SYK
F2R
SLC16A1
PIK3CD
PIK3CB
PIK3CG
PIK3CA
PDE5A
AVPR1A
SOAT1
TACR3
ESR1
ESR2
MTOR
ABCB1
PDE10A
RORC
REN
S1PR3
S1PR1
ALK
ROS1
P2RX3
GSK3B
CSNK1A1
JAK1
JAK2
CDK1
CDK5
SHH
LCK
PTGS2
SCARB1
KIF11
TRPV1
TSPO
NR3C1
CDK2
MMP1
MAPK1
CACNA1H
CDK9
HSD11B1
AXL
TYRO3
MERTK
CCND3 CCND1 CDK4 CCND2
PLA2G7
SLC5A1
APP
PRKCD
FKBP5
SMYD2
PDE3A
PDE4B
PDE7A
HSP90AA1
SMO
MDM2
ADA
MAPK8
OPRK1
CDK6
CDK4
CCNE1 CDK2
EGFR
CDK7 CCNH
CDK7
PDPK1
PRKCG
PRKCB
MCHR1
PRKCE
PRKCH
PRKCQ
ERBB2
HTR2A
HTR2C
SLC6A4
CTSD
CCKBR
SRC
KDR
HCK
MET
ADORA2A
AURKA
IRAK4
F10
FLT1
CASR
IKBKE
TBK1
OPRD1
DRD2
DRD4
VDR
ITK
FFAR1
CCNE2 CDK2 CCNE1
CCNB3 CDK1 CCNB1 CCNB2
PYGL
CAPN2
CAPN1
GABRA5
ADAM17
FAP
GRB2
MKNK2
GPR88
FASN
NTRK1
PDE1A
FGFR1
MAPK9
PLCG1
MAPK12
IMPDH2
FKBP1A MTOR
CASP3
OPRM1
PDE4A
PDE4D
PDE4C
AMPD2
TOP1
AKT1
HRAS
CA2
CA1
VHL
IGF1R
AURKB
TAB1 MAP3K7
MAP3K7
CCNA2 CDK2
GYS1
TNF
CHRM1
PFKFB3
ADORA3
PRKDC
JAK3
GBA
AKR1B1
AKR1B10
FAAH
LTB4R
PDE3B
GRM5
GCK
UPP1
ABL1
PIK3CA PIK3R1
SLC5A2
VAV1
TNK2
KLK3
FGFR3
FGFR2
MAP3K8
SLC29A1
CXCR2
BRAF
CCNT1
ADORA2B

## Sheet: 8β-ethoxy atractylenolide Ⅲ
SwissTargetPrediction
Target	Common name	Uniprot ID	ChEMBL ID	Target Class	Probability*	Known actives (3D/2D)
Phospholipase A2 group 1B	PLA2G1B	P04054	CHEMBL4426	Enzyme	0.116965	0 / 4
Ribosomal protein S6 kinase alpha 5	RPS6KA5	O75582	CHEMBL4237	Kinase	0.100579	13 / 4
Cytochrome P450 19A1	CYP19A1	P11511	CHEMBL1978	Cytochrome P450	0.100579	282 / 28
Glycine receptor subunit alpha-2	GLRA2	P23416	CHEMBL5871	Ligand-gated ion channel	0.100579	0 / 1
Potassium-transporting ATPase alpha chain 2	ATP12A	P54707	CHEMBL2933	Primary active transporter	0.100579	0 / 9
Tubulin--tyrosine ligase	TTL	Q8NG68	CHEMBL5549	Enzyme	0.100579	0 / 13
MAP kinase p38 alpha	MAPK14	Q16539	CHEMBL260	Kinase	0.100579	121 / 0
Cyclin-dependent kinase 5/CDK5 activator 1	CDK5R1 CDK5	Q15078 Q00535	CHEMBL1907600	Kinase	0.100579	63 / 0
HERG	KCNH2	Q12809	CHEMBL240	Voltage-gated ion channel	0.100579	31 / 0
Epoxide hydratase	EPHX2	P34913	CHEMBL2409	Protease	0.100579	90 / 0
Orexin receptor 2	HCRTR2	O43614	CHEMBL4792	Family A G protein-coupled receptor	0.100579	146 / 0
Orexin receptor 1	HCRTR1	O43613	CHEMBL5113	Family A G protein-coupled receptor	0.100579	117 / 0
Melatonin receptor 1A	MTNR1A	P48039	CHEMBL1945	Family A G protein-coupled receptor	0.100579	385 / 0
Melatonin receptor 1B	MTNR1B	P49286	CHEMBL1946	Family A G protein-coupled receptor	0.100579	324 / 0
Androgen Receptor	AR	P10275	CHEMBL1871	Nuclear receptor	0.100579	70 / 50
Progesterone receptor	PGR	P06401	CHEMBL208	Nuclear receptor	0.100579	67 / 40
TGF-beta receptor type I	TGFBR1	P36897	CHEMBL4439	Kinase	0.100579	10 / 0
Dopamine transporter (by homology)	SLC6A3	Q01959	CHEMBL238	Electrochemical transporter	0.100579	81 / 0
CDK8/Cyclin C	CCNC CDK8	P24863 P49336	CHEMBL3038474	Kinase	0.100579	10 / 0
Dual specificity mitogen-activated protein kinase kinase 1	MAP2K1	Q02750	CHEMBL3587	Kinase	0.100579	19 / 0
Matrix metalloproteinase 13	MMP13	P45452	CHEMBL280	Protease	0.100579	29 / 0
Voltage-gated N-type calcium channel alpha-1B subunit	CACNA1B	Q00975	CHEMBL4478	Voltage-gated ion channel	0.100579	4 / 0
Dual specificity phosphatase Cdc25A	CDC25A	P30304	CHEMBL3775	Phosphatase	0.100579	3 / 13
Dual specificity phosphatase Cdc25B	CDC25B	P30305	CHEMBL4804	Phosphatase	0.100579	6 / 12
Gamma-secretase	PSEN2 PSENEN NCSTN APH1A PSEN1 APH1B	P49810 Q9NZ42 Q92542 Q96BI3 P49768 Q8WW43	CHEMBL2094135	Protease	0.100579	116 / 0
Glycine receptor subunit alpha-1	GLRA1	P23415	CHEMBL5845	Ligand-gated ion channel	0.100579	1 / 1
Receptor-interacting serine/threonine-protein kinase 3	RIPK3	Q9Y572	CHEMBL1795199	Enzyme	0.100579	1 / 0
Cathepsin L	CTSL	P07711	CHEMBL3837	Protease	0.100579	58 / 0
Cathepsin (B and K)	CTSB	P07858	CHEMBL4072	Protease	0.100579	71 / 0
Serine/threonine-protein kinase RIPK2	RIPK2	O43353	CHEMBL5014	Kinase	0.100579	6 / 0
Macrophage colony stimulating factor receptor (by homology)	CSF1R	P07333	CHEMBL1844	Kinase	0.100579	40 / 0
Carbonic anhydrase XII	CA12	O43570	CHEMBL3242	Lyase	0.100579	17 / 0
Carbonic anhydrase IX	CA9	Q16790	CHEMBL3594	Lyase	0.100579	20 / 0
Phospholipase A2 group IIA	PLA2G2A	P14555	CHEMBL3474	Enzyme	0.100579	2 / 8
Quinone reductase 2	NQO2	P16083	CHEMBL3959	Enzyme	0.100579	46 / 0
Voltage-gated potassium channel subunit Kv1.5	KCNA5	P22460	CHEMBL4306	Voltage-gated ion channel	0.100579	65 / 0
Fibroblast activation protein alpha (by homology)	FAP	Q12884	CHEMBL4683	Protease	0	42 / 0
Phosphodiesterase 4B	PDE4B	Q07343	CHEMBL275	Phosphodiesterase	0	52 / 0
P2X purinoceptor 7	P2RX7	Q99572	CHEMBL4805	Ligand-gated ion channel	0	143 / 0
Phosphodiesterase 3	PDE3A	Q14432	CHEMBL241	Phosphodiesterase	0	11 / 0
MAP kinase ERK2	MAPK1	P28482	CHEMBL4040	Kinase	0	97 / 0
Arylamine N-acetyltransferase 1	NAT1	P18440	CHEMBL5101	Enzyme	0	6 / 0
Receptor-interacting serine/threonine-protein kinase 1	RIPK1	Q13546	CHEMBL5464	Kinase	0	2 / 0
CREB-binding protein/p53	CREBBP	Q92793	CHEMBL5747	Writer	0	11 / 0
Alkaline phosphatase, tissue-nonspecific isozyme	ALPL	P05186	CHEMBL5979	Enzyme	0	9 / 0
c-Jun N-terminal kinase 1	MAPK8	P45983	CHEMBL2276	Kinase	0	73 / 0
Ephrin receptor	EPHB4	P54760	CHEMBL5147	Kinase	0	12 / 0
Fatty acid desaturase 1	FADS1	O60427	CHEMBL5840	Enzyme	0	7 / 0
Sodium/potassium-transporting ATPase alpha-1 chain	ATP1A1	P05023	CHEMBL1807	Primary active transporter	0	0 / 1
Epidermal growth factor receptor erbB1	EGFR	P00533	CHEMBL203	Kinase	0	99 / 0
Serotonin transporter (by homology)	SLC6A4	P31645	CHEMBL228	Electrochemical transporter	0	35 / 0
Liver glycogen phosphorylase	PYGL	P06737	CHEMBL2568	Enzyme	0	21 / 0
Vascular endothelial growth factor receptor 2	KDR	P35968	CHEMBL279	Kinase	0	115 / 0
Serine/threonine-protein kinase PLK1	PLK1	P53350	CHEMBL3024	Kinase	0	25 / 0
MAP kinase ERK1	MAPK3	P27361	CHEMBL3385	Kinase	0	13 / 0
Poly [ADP-ribose] polymerase-1	PARP1	P09874	CHEMBL3105	Enzyme	0	193 / 0
Histamine H3 receptor	HRH3	Q9Y5N1	CHEMBL264	Family A G protein-coupled receptor	0	4 / 0
Histamine H4 receptor	HRH4	Q9H3N8	CHEMBL3759	Family A G protein-coupled receptor	0	10 / 0
Vascular endothelial growth factor receptor 1	FLT1	P17948	CHEMBL1868	Kinase	0	28 / 0
Metabotropic glutamate receptor 5	GRM5	P41594	CHEMBL3227	Family C G protein-coupled receptor	0	83 / 0
Leucine-rich repeat serine/threonine-protein kinase 2	LRRK2	Q5S007	CHEMBL1075104	Kinase	0	42 / 0
Cyclin-dependent kinase 2/cyclin A	CDK2 CCNA1 CCNA2	P24941 P78396 P20248	CHEMBL2094128	Other cytosolic protein	0	59 / 0
Probable G-protein coupled receptor 139	GPR139	Q6DWJ6	CHEMBL3632455	Family A G protein-coupled receptor	0	18 / 0
Cannabinoid receptor 1	CNR1	P21554	CHEMBL218	Family A G protein-coupled receptor	0	91 / 0
Cannabinoid receptor 2	CNR2	P34972	CHEMBL253	Family A G protein-coupled receptor	0	95 / 0
Tyrosine-protein kinase JAK1	JAK1	P23458	CHEMBL2835	Kinase	0	88 / 0
Tyrosine-protein kinase JAK2	JAK2	O60674	CHEMBL2971	Kinase	0	105 / 0
Serine/threonine-protein kinase AKT	AKT1	P31749	CHEMBL4282	Kinase	0	6 / 0
Serine/threonine-protein kinase RAF	RAF1	P04049	CHEMBL1906	Kinase	0	14 / 0
Cyclin-dependent kinase 4/cyclin D1	CCND1 CDK4	P24385 P11802	CHEMBL1907601	Kinase	0	30 / 0
Cyclin-dependent kinase 1/cyclin B1	CDK1 CCNB1	P06493 P14635	CHEMBL1907602	Other cytosolic protein	0	6 / 0
Insulin-like growth factor I receptor	IGF1R	P08069	CHEMBL1957	Kinase	0	65 / 0
Calpain 1	CAPN1	P07384	CHEMBL3891	Protease	0	54 / 0
Serine/threonine-protein kinase Aurora-A	AURKA	O14965	CHEMBL4722	Kinase	0	103 / 0
Bromodomain-containing protein 4	BRD4	O60885	CHEMBL1163125	Reader	0	81 / 0
Vascular endothelial growth factor receptor 3	FLT4	P35916	CHEMBL1955	Kinase	0	15 / 0
Complement factor D	CFD	P00746	CHEMBL2176771	Protease	0	96 / 0
Acyl coenzyme A:cholesterol acyltransferase 1	SOAT1	P35610	CHEMBL2782	Enzyme	0	2 / 0
GABA-A receptor; alpha-3/beta-3/gamma-2	GABRB3 GABRA3 GABRG2	P28472 P34903 P18507	CHEMBL2094120	Ligand-gated ion channel	0	18 / 0
GABA-A receptor; alpha-1/beta-3/gamma-2	GABRB3 GABRG2 GABRA1	P28472 P18507 P14867	CHEMBL2094121	Ligand-gated ion channel	0	13 / 0
GABA-A receptor; alpha-5/beta-3/gamma-2	GABRB3 GABRG2 GABRA5	P28472 P18507 P31644	CHEMBL2094122	Ligand-gated ion channel	0	18 / 0
GABA-A receptor; alpha-2/beta-3/gamma-2	GABRA2 GABRB3 GABRG2	P47869 P28472 P18507	CHEMBL2094130	Ligand-gated ion channel	0	17 / 0
Acetylcholinesterase	ACHE	P22303	CHEMBL220	Hydrolase	0	51 / 0
Heme oxygenase 1 (by homology)	HMOX1	P09601	CHEMBL2823	Enzyme	0	27 / 0
Phosphodiesterase 1A	PDE1A	P54750	CHEMBL3421	Phosphodiesterase	0	1 / 0
Phosphodiesterase 1C	PDE1C	Q14123	CHEMBL4619	Phosphodiesterase	0	2 / 0
Bromodomain-containing protein 3	BRD3	Q15059	CHEMBL1795186	Reader	0	21 / 0
Histone deacetylase 6	HDAC6	Q9UBN7	CHEMBL1865	Eraser	0	37 / 0
Serotonin 2a (5-HT2a) receptor (by homology)	HTR2A	P28223	CHEMBL224	Family A G protein-coupled receptor	0	52 / 0
c-Jun N-terminal kinase 3	MAPK10	P53779	CHEMBL2637	Kinase	0	41 / 0
Histone deacetylase 1	HDAC1	Q13547	CHEMBL325	Eraser	0	48 / 0
Serotonin 6 (5-HT6) receptor	HTR6	P50406	CHEMBL3371	Family A G protein-coupled receptor	0	23 / 0
Sodium channel protein type V alpha subunit	SCN5A	Q14524	CHEMBL1980	Voltage-gated ion channel	0	8 / 0
Norepinephrine transporter	SLC6A2	P23975	CHEMBL222	Electrochemical transporter	0	15 / 0
Potassium channel subfamily K member 3	KCNK3	O14649	CHEMBL2321613	Voltage-gated ion channel	0	15 / 0
Potassium channel subfamily K member 9	KCNK9	Q9NPC2	CHEMBL2321614	Voltage-gated ion channel	0	12 / 0
Kininogen-1	KNG1	P01042	CHEMBL3638337	Unclassified protein	0	5 / 0
Sodium channel protein type IX alpha subunit	SCN9A	Q15858	CHEMBL4296	Voltage-gated ion channel	0	23 / 0
CDC7/DBF4 (Cell division cycle 7-related protein kinase/Activator of S phase kinase)	CDC7	O00311	CHEMBL5443	Kinase	0	59 / 0
Vasopressin V1a receptor	AVPR1A	P37288	CHEMBL1889	Family A G protein-coupled receptor	0	8 / 0

## Sheet:  3β-acetoxyatractylone
SwissTargetPrediction
Target	Common name	Uniprot ID	ChEMBL ID	Target Class	Probability*	Known actives (3D/2D)
Vesicular acetylcholine transporter	SLC18A3	Q16572	CHEMBL4767	Electrochemical transporter	0.100579	2 / 0
Dual-specificity tyrosine-phosphorylation regulated kinase 1A	DYRK1A	Q13627	CHEMBL2292	Kinase	0	5 / 0
Dual specificity protein kinase CLK4	CLK4	Q9HAZ1	CHEMBL4203	Kinase	0	4 / 0
Dual specificty protein kinase CLK1	CLK1	P49759	CHEMBL4224	Kinase	0	1 / 0
Dual specificity protein kinase CLK2	CLK2	P49760	CHEMBL4225	Kinase	0	1 / 0
Dual specificity tyrosine-phosphorylation-regulated kinase 1B	DYRK1B	Q9Y463	CHEMBL5543	Kinase	0	1 / 0
Urotensin II receptor	UTS2R	Q9UKP6	CHEMBL3764	Family A G protein-coupled receptor	0	5 / 0
PI3-kinase p110-delta subunit	PIK3CD	O00329	CHEMBL3130	Enzyme	0	93 / 0
PI3-kinase p110-beta subunit	PIK3CB	P42338	CHEMBL3145	Enzyme	0	107 / 0
Polyadenylate-binding protein 1	PABPC1	P11940	CHEMBL1293286	Unclassified protein	0	8 / 0
Phosphodiesterase 4D	PDE4D	Q08499	CHEMBL288	Phosphodiesterase	0	14 / 0
Rap guanine nucleotide exchange factor 4	RAPGEF4	Q8WZA2	CHEMBL2029198	Unclassified protein	0	1 / 0
Nitric oxide synthase, inducible (by homology)	NOS2	P35228	CHEMBL4481	Enzyme	0	1 / 1
Cannabinoid receptor 1	CNR1	P21554	CHEMBL218	Family A G protein-coupled receptor	0	98 / 0
Cannabinoid receptor 2	CNR2	P34972	CHEMBL253	Family A G protein-coupled receptor	0	133 / 0
Sigma opioid receptor (by homology)	SIGMAR1	Q99720	CHEMBL287	Membrane receptor	0	30 / 0
High-affinity choline transporter (by homology)	SLC5A7	Q9GZV3	CHEMBL4507	Electrochemical transporter	0	4 / 0
Arachidonate 5-lipoxygenase	ALOX5	P09917	CHEMBL215	Oxidoreductase	0	16 / 0
Bromodomain-containing protein 4	BRD4	O60885	CHEMBL1163125	Reader	0	13 / 0
Bromodomain-containing protein 2	BRD2	P25440	CHEMBL1293289	Reader	0	7 / 0
Bromodomain-containing protein 3	BRD3	Q15059	CHEMBL1795186	Reader	0	8 / 0
Metabotropic glutamate receptor 5	GRM5	P41594	CHEMBL3227	Family C G protein-coupled receptor	0	5 / 0
Glycine transporter 1	SLC6A9	P48067	CHEMBL2337	Electrochemical transporter	0	1 / 0
Tankyrase-2	TNKS2	Q9H2K2	CHEMBL6154	Enzyme	0	3 / 0
Cathepsin S	CTSS	P25774	CHEMBL2954	Protease	0	60 / 0
P2X purinoceptor 7	P2RX7	Q99572	CHEMBL4805	Ligand-gated ion channel	0	26 / 0
Serine/threonine-protein kinase AKT	AKT1	P31749	CHEMBL4282	Kinase	0	80 / 0
11-beta-hydroxysteroid dehydrogenase 1	HSD11B1	P28845	CHEMBL4235	Enzyme	0	62 / 0
Epoxide hydrolase 1 (by homology)	EPHX1	P07099	CHEMBL1968	Protease	0	2 / 0
Phosphodiesterase 7A	PDE7A	Q13946	CHEMBL3012	Phosphodiesterase	0	4 / 0
Aldo-keto-reductase family 1 member C3	AKR1C3	P42330	CHEMBL4681	Enzyme	0	19 / 0
p53-binding protein Mdm-2	MDM2	Q00987	CHEMBL5023	Other nuclear protein	0	28 / 0
Cathepsin D	CTSD	P07339	CHEMBL2581	Protease	0	2 / 0
Cathepsin L	CTSL	P07711	CHEMBL3837	Protease	0	9 / 0
Cathepsin (B and K)	CTSB	P07858	CHEMBL4072	Protease	0	8 / 0
Corticotropin releasing factor receptor 1 (by homology)	CRHR1	P34998	CHEMBL1800	Family B G protein-coupled receptor	0	2 / 0
Serotonin transporter	SLC6A4	P31645	CHEMBL228	Electrochemical transporter	0	11 / 0
Phosphodiesterase 4B	PDE4B	Q07343	CHEMBL275	Phosphodiesterase	0	14 / 0
Sphingosine 1-phosphate receptor Edg-3	S1PR3	Q99500	CHEMBL3892	Family A G protein-coupled receptor	0	2 / 0
Phosphodiesterase 10A	PDE10A	Q9Y233	CHEMBL4409	Phosphodiesterase	0	43 / 0
Thrombin and coagulation factor X	F10	P00742	CHEMBL244	Protease	0	25 / 0
Testis-specific androgen-binding protein	SHBG	P04278	CHEMBL3305	Secreted protein	0	22 / 0
Transforming protein RhoA	RHOA	P61586	CHEMBL6052	Unclassified protein	0	2 / 0
Cyclooxygenase-1	PTGS1	P23219	CHEMBL221	Oxidoreductase	0	1 / 0
Cyclooxygenase-2	PTGS2	P35354	CHEMBL230	Oxidoreductase	0	6 / 0
DNA-dependent protein kinase	PRKDC	P78527	CHEMBL3142	Kinase	0	26 / 0
Gamma-secretase	PSEN2 PSENEN NCSTN APH1A PSEN1 APH1B	P49810 Q9NZ42 Q92542 Q96BI3 P49768 Q8WW43	CHEMBL2094135	Protease	0	13 / 0
Histone deacetylase 6	HDAC6	Q9UBN7	CHEMBL1865	Eraser	0	4 / 0
Bile acid receptor FXR	NR1H4	Q96RI1	CHEMBL2047	Nuclear receptor	0	2 / 0
Voltage-gated potassium channel, KQT	KCNQ2	O43526	CHEMBL2476	Voltage-gated ion channel	0	2 / 0
Histone deacetylase 1	HDAC1	Q13547	CHEMBL325	Eraser	0	3 / 0
Sodium channel protein type IX alpha subunit	SCN9A	Q15858	CHEMBL4296	Voltage-gated ion channel	0	33 / 0
Cyclin-dependent kinase 5/CDK5 activator 1	CDK5R1 CDK5	Q15078 Q00535	CHEMBL1907600	Kinase	0	16 / 0
Estrogen receptor beta	ESR2	Q92731	CHEMBL242	Nuclear receptor	0	6 / 0
HERG	KCNH2	Q12809	CHEMBL240	Voltage-gated ion channel	0	3 / 0
Liver glycogen phosphorylase	PYGL	P06737	CHEMBL2568	Enzyme	0	11 / 0
Protein kinase C delta	PRKCD	Q05655	CHEMBL2996	Kinase	0	4 / 0
Protein kinase C theta	PRKCQ	Q04759	CHEMBL3920	Kinase	0	4 / 0
Prostaglandin E synthase	PTGES	O14684	CHEMBL5658	Enzyme	0	14 / 0
Phosphodiesterase 9A	PDE9A	O76083	CHEMBL3535	Phosphodiesterase	0	33 / 0
C-C chemokine receptor type 2	CCR2	P41597	CHEMBL4015	Family A G protein-coupled receptor	0	11 / 0
6-phosphofructo-2-kinase/fructose-2,6-bisphosphatase 3	PFKFB3	Q16875	CHEMBL2331053	Enzyme	0	50 / 0
Lysosomal acid lipase/cholesteryl ester hydrolase	LIPA	P38571	CHEMBL4184	Enzyme	0	3 / 0
Voltage-gated potassium channel subunit Kv1.5	KCNA5	P22460	CHEMBL4306	Voltage-gated ion channel	0	3 / 0
Translocator protein (by homology)	TSPO	P30536	CHEMBL5742	Membrane receptor	0	3 / 0
Sodium channel protein type V alpha subunit	SCN5A	Q14524	CHEMBL1980	Voltage-gated ion channel	0	7 / 0
Phosphodiesterase 3	PDE3A	Q14432	CHEMBL241	Phosphodiesterase	0	2 / 0
Phosphodiesterase 3B	PDE3B	Q13370	CHEMBL290	Phosphodiesterase	0	2 / 0
Amine oxidase, copper containing	AOC3	Q16853	CHEMBL3437	Enzyme	0	1 / 0
15-hydroxyprostaglandin dehydrogenase [NAD+]	HPGD	P15428	CHEMBL1293255	Enzyme	0	14 / 0
C5a anaphylatoxin chemotactic receptor	C5AR1	P21730	CHEMBL2373	Family A G protein-coupled receptor	0	6 / 0
Dual specificity protein phosphatase 3	DUSP3	P51452	CHEMBL2635	Phosphatase	0	3 / 0
Dual specificity phosphatase Cdc25A	CDC25A	P30304	CHEMBL3775	Phosphatase	0	3 / 0
Poly [ADP-ribose] polymerase-1	PARP1	P09874	CHEMBL3105	Enzyme	0	10 / 0
Steroid 5-alpha-reductase 1	SRD5A1	P18405	CHEMBL1787	Oxidoreductase	0	4 / 0
Steroid 5-alpha-reductase 2	SRD5A2	P31213	CHEMBL1856	Oxidoreductase	0	3 / 0
Muscarinic acetylcholine receptor M5	CHRM5	P08912	CHEMBL2035	Family A G protein-coupled receptor	0	5 / 0
Muscarinic acetylcholine receptor M1	CHRM1	P11229	CHEMBL216	Family A G protein-coupled receptor	0	12 / 0
Muscarinic acetylcholine receptor M3	CHRM3	P20309	CHEMBL245	Family A G protein-coupled receptor	0	12 / 0
Sphingosine 1-phosphate receptor Edg-1	S1PR1	P21453	CHEMBL4333	Family A G protein-coupled receptor	0	3 / 0
L-lactate dehydrogenase A chain	LDHA	P00338	CHEMBL4835	Enzyme	0	2 / 0
Protein arginine N-methyltransferase 3	PRMT3	O60678	CHEMBL5891	Writer	0	2 / 0
PI3-kinase p110-alpha/p85-alpha	PIK3CA PIK3R1	P42336 P27986	CHEMBL2111367	Enzyme	0	0 / 2
Macrophage colony stimulating factor receptor (by homology)	CSF1R	P07333	CHEMBL1844	Kinase	0	3 / 0
Estrogen receptor alpha	ESR1	P03372	CHEMBL206	Nuclear receptor	0	3 / 0
Progesterone receptor	PGR	P06401	CHEMBL208	Nuclear receptor	0	3 / 0
Adenosine A2b receptor	ADORA2B	P29275	CHEMBL255	Family A G protein-coupled receptor	0	6 / 0
LDL-associated phospholipase A2	PLA2G7	Q13093	CHEMBL3514	Enzyme	0	2 / 0
Epidermal growth factor receptor erbB1	EGFR	P00533	CHEMBL203	Kinase	0	24 / 0
Thromboxane A2 receptor	TBXA2R	P21731	CHEMBL2069	Family A G protein-coupled receptor	0	1 / 0
Acetylcholinesterase	ACHE	P22303	CHEMBL220	Hydrolase	0	5 / 0
C-C chemokine receptor type 1	CCR1	P32246	CHEMBL2413	Family A G protein-coupled receptor	0	23 / 0
Cathepsin K	CTSK	P43235	CHEMBL268	Protease	0	22 / 0
C-C chemokine receptor type 5	CCR5	P51681	CHEMBL274	Family A G protein-coupled receptor	0	4 / 0
Cathepsin (V and K)	CTSV	O60911	CHEMBL3272	Protease	0	8 / 0
Phosphodiesterase 1C	PDE1C	Q14123	CHEMBL4619	Phosphodiesterase	0	1 / 0
Serine-protein kinase ATR	ATR	Q13535	CHEMBL5024	Kinase	0	1 / 0
Oxytocin receptor	OXTR	P30559	CHEMBL2049	Family A G protein-coupled receptor	0	15 / 0
c-Jun N-terminal kinase 1	MAPK8	P45983	CHEMBL2276	Kinase	0	4 / 0
c-Jun N-terminal kinase 3	MAPK10	P53779	CHEMBL2637	Kinase	0	3 / 0

## Sheet: 12-senecioyl-2E,8E,10E-atractyl
12-senecioyl-2E,8E,10E-atractylentriol	12-senecioyl-2E,8E,10E-atractylentriol	12-senecioyl-2E,8E,10E-atractylentriol	12-senecioyl-2E,8E,10E-atractylentriol	12-senecioyl-2E,8E,10E-atractylentriol	12-senecioyl-2E,8E,10E-atractylentriol	12-senecioyl-2E,8E,10E-atractylentriol	12-senecioyl-2E,8E,10E-atractylentriol	12-senecioyl-2E,8E,10E-atractylentriol	12-senecioyl-2E,8E,10E-atractylentriol	12-senecioyl-2E,8E,10E-atractylentriol	12-senecioyl-2E,8E,10E-atractylentriol	12-senecioyl-2E,8E,10E-atractylentriol	12-senecioyl-2E,8E,10E-atractylentriol	12-senecioyl-2E,8E,10E-atractylentriol	12-senecioyl-2E,8E,10E-atractylentriol	12-senecioyl-2E,8E,10E-atractylentriol	12-senecioyl-2E,8E,10E-atractylentriol	12-senecioyl-2E,8E,10E-atractylentriol	12-senecioyl-2E,8E,10E-atractylentriol	12-senecioyl-2E,8E,10E-atractylentriol	12-senecioyl-2E,8E,10E-atractylentriol	12-senecioyl-2E,8E,10E-atractylentriol	12-senecioyl-2E,8E,10E-atractylentriol	12-senecioyl-2E,8E,10E-atractylentriol	12-senecioyl-2E,8E,10E-atractylentriol	12-senecioyl-2E,8E,10E-atractylentriol	12-senecioyl-2E,8E,10E-atractylentriol	12-senecioyl-2E,8E,10E-atractylentriol	12-senecioyl-2E,8E,10E-atractylentriol	12-senecioyl-2E,8E,10E-atractylentriol	12-senecioyl-2E,8E,10E-atractylentriol	12-senecioyl-2E,8E,10E-atractylentriol	12-senecioyl-2E,8E,10E-atractylentriol	12-senecioyl-2E,8E,10E-atractylentriol	12-senecioyl-2E,8E,10E-atractylentriol	12-senecioyl-2E,8E,10E-atractylentriol	12-senecioyl-2E,8E,10E-atractylentriol	12-senecioyl-2E,8E,10E-atractylentriol	12-senecioyl-2E,8E,10E-atractylentriol	12-senecioyl-2E,8E,10E-atractylentriol	12-senecioyl-2E,8E,10E-atractylentriol	12-senecioyl-2E,8E,10E-atractylentriol	12-senecioyl-2E,8E,10E-atractylentriol	12-senecioyl-2E,8E,10E-atractylentriol	12-senecioyl-2E,8E,10E-atractylentriol	12-senecioyl-2E,8E,10E-atractylentriol	12-senecioyl-2E,8E,10E-atractylentriol	12-senecioyl-2E,8E,10E-atractylentriol	12-senecioyl-2E,8E,10E-atractylentriol
SwissTargetPrediction
Target	Common name	Uniprot ID	ChEMBL ID	Target Class	Probability*	Known actives (3D/2D)
PI3-kinase p110-alpha subunit	PIK3CA	P42336	CHEMBL4005	Enzyme	0.101614	690 / 0
Tyrosine-protein kinase SYK	SYK	P43405	CHEMBL2599	Kinase	0.101614	397 / 0
DNA topoisomerase I	TOP1	P11387	CHEMBL1781	Isomerase	0.101614	34 / 0
Serine/threonine-protein kinase mTOR	MTOR	P42345	CHEMBL2842	Kinase	0.101614	686 / 0
Serine/threonine-protein kinase AKT	AKT1	P31749	CHEMBL4282	Kinase	0.101614	153 / 0
Tyrosine-protein kinase JAK1	JAK1	P23458	CHEMBL2835	Kinase	0.101614	161 / 0
Tyrosine-protein kinase JAK2	JAK2	O60674	CHEMBL2971	Kinase	0.101614	249 / 0
Transforming protein p21/H-Ras-1	HRAS	P01112	CHEMBL2167	Other cytosolic protein	0.101614	4 / 0
Carbonic anhydrase II	CA2	P00918	CHEMBL205	Lyase	0.101614	185 / 0
Carbonic anhydrase I	CA1	P00915	CHEMBL261	Lyase	0.101614	133 / 0
Carbonic anhydrase XII	CA12	O43570	CHEMBL3242	Lyase	0.101614	27 / 0
Carbonic anhydrase IX	CA9	Q16790	CHEMBL3594	Lyase	0.101614	50 / 0
Von Hippel-Lindau disease tumor suppressor/Elongin B/Elongin C	VHL	P40337	CHEMBL3108660	Unclassified protein	0.101614	10 / 0
Cannabinoid receptor 1	CNR1	P21554	CHEMBL218	Family A G protein-coupled receptor	0.101614	218 / 0
Complement factor D	CFD	P00746	CHEMBL2176771	Protease	0.101614	94 / 0
Insulin-like growth factor I receptor	IGF1R	P08069	CHEMBL1957	Kinase	0.101614	145 / 0
HERG	KCNH2	Q12809	CHEMBL240	Voltage-gated ion channel	0.101614	181 / 0
MAP kinase p38 alpha	MAPK14	Q16539	CHEMBL260	Kinase	0.101614	248 / 0
MAP kinase ERK2	MAPK1	P28482	CHEMBL4040	Kinase	0.101614	268 / 0
Serine/threonine-protein kinase Aurora-A	AURKA	O14965	CHEMBL4722	Kinase	0.101614	158 / 0
Serine/threonine-protein kinase Aurora-B	AURKB	Q96GD4	CHEMBL2185	Kinase	0.101614	123 / 0
TAK1/TAB1	TAB1 MAP3K7	Q15750 O43318	CHEMBL3038499	Kinase	0.101614	12 / 0
Mitogen-activated protein kinase kinase kinase 7	MAP3K7	O43318	CHEMBL5776	Kinase	0.101614	16 / 0
Epidermal growth factor receptor erbB1	EGFR	P00533	CHEMBL203	Kinase	0.101614	344 / 0
PI3-kinase p110-delta subunit	PIK3CD	O00329	CHEMBL3130	Enzyme	0.101614	100 / 0
PI3-kinase p110-gamma subunit	PIK3CG	P48736	CHEMBL3267	Enzyme	0.101614	175 / 0
CDK2/Cyclin A	CCNA2 CDK2	P20248 P24941	CHEMBL3038469	Kinase	0.101614	61 / 0
Muscle glycogen synthase	GYS1	P13807	CHEMBL4000	Enzyme	0.101614	11 / 0
Tyrosine-protein kinase receptor TYRO3	TYRO3	Q06418	CHEMBL5314	Kinase	0.101614	58 / 0
TNF-alpha	TNF	P01375	CHEMBL1825	Secreted protein	0.101614	25 / 0
Muscarinic acetylcholine receptor M1	CHRM1	P11229	CHEMBL216	Family A G protein-coupled receptor	0.101614	68 / 0
6-phosphofructo-2-kinase/fructose-2,6-bisphosphatase 3	PFKFB3	Q16875	CHEMBL2331053	Enzyme	0.101614	66 / 0
Adenosine A2a receptor	ADORA2A	P29274	CHEMBL251	Family A G protein-coupled receptor	0.101614	313 / 0
Adenosine A3 receptor	ADORA3	P0DMS8	CHEMBL256	Family A G protein-coupled receptor	0.101614	360 / 0
Sphingosine 1-phosphate receptor Edg-1	S1PR1	P21453	CHEMBL4333	Family A G protein-coupled receptor	0.101614	94 / 0
Nerve growth factor receptor Trk-A	NTRK1	P04629	CHEMBL2815	Kinase	0.101614	159 / 0
Tyrosine-protein kinase ITK/TSK	ITK	Q08881	CHEMBL2959	Kinase	0.101614	52 / 0
DNA-dependent protein kinase	PRKDC	P78527	CHEMBL3142	Kinase	0.101614	75 / 0
Dual specificity phosphatase Cdc25B (by homology)	CDC25B	P30305	CHEMBL4804	Phosphatase	0.101614	15 / 0
Tyrosine-protein kinase JAK3	JAK3	P52333	CHEMBL2148	Kinase	0.101614	126 / 0
Protein kinase C delta (by homology)	PRKCD	Q05655	CHEMBL2996	Kinase	0.101614	64 / 0
Androgen Receptor	AR	P10275	CHEMBL1871	Nuclear receptor	0.101614	82 / 0
Vitamin D receptor	VDR	P11473	CHEMBL1977	Nuclear receptor	0.101614	86 / 0
Cyclin-dependent kinase 2/cyclin E	CCNE2 CDK2 CCNE1	O96020 P24941 P24864	CHEMBL2094126	Other cytosolic protein	0.101614	50 / 0
Beta-glucocerebrosidase	GBA	P04062	CHEMBL2179	Enzyme	0.101614	49 / 0
Vascular endothelial growth factor receptor 2	KDR	P35968	CHEMBL279	Kinase	0.101614	301 / 0
PI3-kinase p110-beta subunit	PIK3CB	P42338	CHEMBL3145	Enzyme	0.101614	148 / 0
Aldose reductase	AKR1B1	P15121	CHEMBL1900	Enzyme	0.101614	5 / 0
Cyclin-dependent kinase 1/cyclin B	CCNB3 CDK1 CCNB1 CCNB2	Q8WWL7 P06493 P14635 O95067	CHEMBL2094127	Other cytosolic protein	0.101614	21 / 0
Aldo-keto reductase family 1 member B10	AKR1B10	O60218	CHEMBL5983	Enzyme	0.101614	2 / 0
Anandamide amidohydrolase	FAAH	O00519	CHEMBL2243	Enzyme	0.101614	39 / 0
P-glycoprotein 1	ABCB1	P08183	CHEMBL4302	Primary active transporter	0.101614	107 / 0
Vanilloid receptor	TRPV1	Q8NER1	CHEMBL4794	Voltage-gated ion channel	0.101614	186 / 0
Cyclooxygenase-2	PTGS2	P35354	CHEMBL230	Oxidoreductase	0.101614	71 / 0
Leukotriene B4 receptor 1	LTB4R	Q15722	CHEMBL3911	Family A G protein-coupled receptor	0.101614	11 / 0
Phosphodiesterase 3	PDE3A	Q14432	CHEMBL241	Phosphodiesterase	0.101614	11 / 0
Phosphodiesterase 3B	PDE3B	Q13370	CHEMBL290	Phosphodiesterase	0.101614	6 / 0
ADAM17	ADAM17	P78536	CHEMBL3706	Protease	0.101614	113 / 0
GABA receptor alpha-5 subunit	GABRA5	P31644	CHEMBL5112	Ligand-gated ion channel	0.101614	100 / 0
Renin	REN	P00797	CHEMBL286	Protease	0.101614	730 / 0
Metabotropic glutamate receptor 5	GRM5	P41594	CHEMBL3227	Family C G protein-coupled receptor	0.101614	17 / 0
Hexokinase type IV	GCK	P35557	CHEMBL3820	Enzyme	0.101614	68 / 0
Uridine phosphorylase 1 (by homology)	UPP1	Q16831	CHEMBL4811	Enzyme	0.101614	12 / 0
Phosphodiesterase 5A	PDE5A	O76074	CHEMBL1827	Phosphodiesterase	0.101614	128 / 0
Phospholipase C-gamma-1	PLCG1	P19174	CHEMBL3964	Enzyme	0.101614	2 / 0
Tyrosine-protein kinase ABL	ABL1	P00519	CHEMBL1862	Kinase	0.101614	85 / 0
PI3-kinase p110-alpha/p85-alpha	PIK3CA PIK3R1	P42336 P27986	CHEMBL2111367	Enzyme	0.101614	32 / 0
Phosphodiesterase 7A	PDE7A	Q13946	CHEMBL3012	Phosphodiesterase	0.101614	33 / 0
Sodium/glucose cotransporter 2	SLC5A2	P31639	CHEMBL3884	Electrochemical transporter	0.101614	425 / 0
ALK tyrosine kinase receptor	ALK	Q9UM73	CHEMBL4247	Kinase	0.101614	74 / 0
Sodium/glucose cotransporter 1	SLC5A1	P13866	CHEMBL4979	Electrochemical transporter	0.101614	149 / 0
Cyclin-dependent kinase 1	CDK1	P06493	CHEMBL308	Kinase	0.101614	134 / 0
Liver glycogen phosphorylase	PYGL	P06737	CHEMBL2568	Enzyme	0.101614	90 / 0
Protein kinase C gamma	PRKCG	P05129	CHEMBL2938	Kinase	0.101614	13 / 0
Protein kinase C beta	PRKCB	P05771	CHEMBL3045	Kinase	0.101614	83 / 0
Proto-oncogene vav	VAV1	P15498	CHEMBL3259472	Unclassified protein	0.101614	1 / 0
Protein kinase C epsilon	PRKCE	Q02156	CHEMBL3582	Kinase	0.101614	16 / 0
Protein kinase C eta	PRKCH	P24723	CHEMBL3616	Kinase	0.101614	12 / 0
Protein kinase C theta	PRKCQ	Q04759	CHEMBL3920	Kinase	0.101614	42 / 0
Tyrosine kinase non-receptor protein 2	TNK2	Q07912	CHEMBL4599	Kinase	0.101614	64 / 0
Prostate specific antigen	KLK3	P07288	CHEMBL2099	Protease	0.101614	8 / 0
Fibroblast growth factor receptor 3	FGFR3	P22607	CHEMBL2742	Kinase	0.101614	7 / 0
Melanin-concentrating hormone receptor 1	MCHR1	Q99705	CHEMBL344	Family A G protein-coupled receptor	0.101614	57 / 0
Fibroblast growth factor receptor 1	FGFR1	P11362	CHEMBL3650	Kinase	0.101614	47 / 0
Heat shock protein HSP 90-alpha	HSP90AA1	P07900	CHEMBL3880	Other cytosolic protein	0.101614	53 / 0
Sphingosine 1-phosphate receptor Edg-3	S1PR3	Q99500	CHEMBL3892	Family A G protein-coupled receptor	0.101614	67 / 0
Fibroblast growth factor receptor 2	FGFR2	P21802	CHEMBL4142	Kinase	0.101614	16 / 0
Mitogen-activated protein kinase kinase kinase 8	MAP3K8	P41279	CHEMBL4899	Kinase	0.101614	10 / 0
Proto-oncogene tyrosine-protein kinase ROS	ROS1	P08922	CHEMBL5568	Kinase	0.101614	24 / 0
Equilibrative nucleoside transporter 1	SLC29A1	Q99808	CHEMBL1997	Electrochemical transporter	0.101614	52 / 0
c-Jun N-terminal kinase 1	MAPK8	P45983	CHEMBL2276	Kinase	0.101614	111 / 0
Interleukin-8 receptor B	CXCR2	P25025	CHEMBL2434	Family A G protein-coupled receptor	0.101614	69 / 0
Cyclin-dependent kinase 2	CDK2	P24941	CHEMBL301	Kinase	0.101614	115 / 0
11-beta-hydroxysteroid dehydrogenase 1	HSD11B1	P28845	CHEMBL4235	Enzyme	0.101614	177 / 0
Serine/threonine-protein kinase B-raf	BRAF	P15056	CHEMBL5145	Kinase	0.101614	54 / 0
Voltage-gated T-type calcium channel alpha-1H subunit	CACNA1H	O95180	CHEMBL1859	Voltage-gated ion channel	0.101614	2 / 0
Cyclin T1	CCNT1	O60563	CHEMBL2108	Other cytosolic protein	0.101614	55 / 0
Adenosine A2b receptor	ADORA2B	P29275	CHEMBL255	Family A G protein-coupled receptor	0.101614	26 / 0
Cholecystokinin B receptor	CCKBR	P32239	CHEMBL298	Family A G protein-coupled receptor	0.101614	63 / 0
Hepatocyte growth factor receptor	MET	P08581	CHEMBL3717	Kinase	0.101614	154 / 0
[truncated: 5,000 more columns]

## Sheet: MOL000022-14-acetyl-12-senecioy
14-acetyl-12-senecioyl-2E,8Z,10E-atractylentrio
SwissTargetPrediction
Target	Common name	Uniprot ID	ChEMBL ID	Target Class	Probability*	Known actives (3D/2D)
GABA transporter 1 (by homology)	SLC6A1	P30531	CHEMBL1903	Electrochemical transporter	0.10934	2 / 0
Cannabinoid receptor 1	CNR1	P21554	CHEMBL218	Family A G protein-coupled receptor	0.10934	433 / 0
Geranylgeranyl transferase type I beta subunit	PGGT1B	P53609	CHEMBL4135	Enzyme	0.10934	2 / 0
Adenosine A1 receptor (by homology)	ADORA1	P30542	CHEMBL226	Family A G protein-coupled receptor	0.10934	351 / 0
Complement factor D	CFD	P00746	CHEMBL2176771	Protease	0.10934	117 / 0
Cannabinoid receptor 2	CNR2	P34972	CHEMBL253	Family A G protein-coupled receptor	0.10934	391 / 0
Thrombin	F2	P00734	CHEMBL204	Protease	0.10934	132 / 0
Beta-secretase 1	BACE1	P56817	CHEMBL4822	Protease	0.10934	542 / 0
EZH2/SUZ12/EED/RBBP7/RBBP4	EZH2	Q15910	CHEMBL2189110	Writer	0.10934	58 / 0
Tyrosine-protein kinase SYK	SYK	P43405	CHEMBL2599	Kinase	0.10934	461 / 0
Proteinase-activated receptor 1	F2R	P25116	CHEMBL3974	Family A G protein-coupled receptor	0.10934	39 / 0
Monocarboxylate transporter 1	SLC16A1	P53985	CHEMBL4360	Electrochemical transporter	0.10934	27 / 0
PI3-kinase p110-delta subunit	PIK3CD	O00329	CHEMBL3130	Enzyme	0.10934	247 / 0
PI3-kinase p110-beta subunit	PIK3CB	P42338	CHEMBL3145	Enzyme	0.10934	318 / 0
PI3-kinase p110-gamma subunit	PIK3CG	P48736	CHEMBL3267	Enzyme	0.10934	256 / 0
PI3-kinase p110-alpha subunit	PIK3CA	P42336	CHEMBL4005	Enzyme	0.10934	976 / 0
Phosphodiesterase 5A	PDE5A	O76074	CHEMBL1827	Phosphodiesterase	0.10934	119 / 0
Orexin receptor 2	HCRTR2	O43614	CHEMBL4792	Family A G protein-coupled receptor	0.10934	35 / 0
Orexin receptor 1	HCRTR1	O43613	CHEMBL5113	Family A G protein-coupled receptor	0.10934	30 / 0
Vasopressin V1a receptor	AVPR1A	P37288	CHEMBL1889	Family A G protein-coupled receptor	0.10934	42 / 0
Acyl coenzyme A:cholesterol acyltransferase 1	SOAT1	P35610	CHEMBL2782	Enzyme	0.10934	41 / 0
Neurokinin 3 receptor	TACR3	P29371	CHEMBL4429	Family A G protein-coupled receptor	0.10934	36 / 0
Estrogen receptor alpha	ESR1	P03372	CHEMBL206	Nuclear receptor	0.10934	22 / 0
Estrogen receptor beta	ESR2	Q92731	CHEMBL242	Nuclear receptor	0.10934	27 / 0
Serine/threonine-protein kinase mTOR	MTOR	P42345	CHEMBL2842	Kinase	0.10934	797 / 0
P-glycoprotein 1	ABCB1	P08183	CHEMBL4302	Primary active transporter	0.10934	213 / 0
Phosphodiesterase 10A (by homology)	PDE10A	Q9Y233	CHEMBL4409	Phosphodiesterase	0.10934	499 / 0
Nuclear receptor ROR-gamma	RORC	P51449	CHEMBL1741186	Nuclear receptor	0.10934	28 / 0
Renin	REN	P00797	CHEMBL286	Protease	0.10934	918 / 0
Sphingosine 1-phosphate receptor Edg-3	S1PR3	Q99500	CHEMBL3892	Family A G protein-coupled receptor	0.10934	61 / 0
Sphingosine 1-phosphate receptor Edg-1	S1PR1	P21453	CHEMBL4333	Family A G protein-coupled receptor	0.10934	72 / 0
Cathepsin L	CTSL	P07711	CHEMBL3837	Protease	0.10934	99 / 0
ALK tyrosine kinase receptor	ALK	Q9UM73	CHEMBL4247	Kinase	0.10934	88 / 0
Proto-oncogene tyrosine-protein kinase ROS	ROS1	P08922	CHEMBL5568	Kinase	0.10934	27 / 0
P2X purinoceptor 3	P2RX3	P56373	CHEMBL2998	Ligand-gated ion channel	0.10934	174 / 0
Glycogen synthase kinase-3 beta	GSK3B	P49841	CHEMBL262	Kinase	0.10934	73 / 0
Casein kinase I alpha	CSNK1A1	P48729	CHEMBL2793	Kinase	0.10934	9 / 0
Tyrosine-protein kinase JAK1	JAK1	P23458	CHEMBL2835	Kinase	0.10934	158 / 0
Tyrosine-protein kinase JAK2	JAK2	O60674	CHEMBL2971	Kinase	0.10934	309 / 0
Cyclin-dependent kinase 1	CDK1	P06493	CHEMBL308	Kinase	0.10934	185 / 0
Cyclin-dependent kinase 5/CDK5 activator 1	CDK5	Q00535	CHEMBL4036	Kinase	0.10934	42 / 0
Sonic hedgehog protein (by homology)	SHH	Q15465	CHEMBL5602	Unclassified protein	0.10934	13 / 0
Tyrosine-protein kinase LCK	LCK	P06239	CHEMBL258	Kinase	0.10934	102 / 0
Cyclooxygenase-2	PTGS2	P35354	CHEMBL230	Oxidoreductase	0.10934	80 / 0
Scavenger receptor class B member 1 (by homology)	SCARB1	Q8WTV0	CHEMBL1914272	Unclassified protein	0.10934	34 / 0
Kinesin-like protein 1	KIF11	P52732	CHEMBL4581	Other cytosolic protein	0.10934	29 / 0
Vanilloid receptor	TRPV1	Q8NER1	CHEMBL4794	Voltage-gated ion channel	0.10934	193 / 0
Translocator protein (by homology)	TSPO	P30536	CHEMBL5742	Membrane receptor	0.10934	18 / 0
Glucocorticoid receptor	NR3C1	P04150	CHEMBL2034	Nuclear receptor	0.10934	117 / 0
Cyclin-dependent kinase 2	CDK2	P24941	CHEMBL301	Kinase	0.10934	155 / 0
Matrix metalloproteinase 1	MMP1	P03956	CHEMBL332	Protease	0.10934	173 / 0
MAP kinase ERK2	MAPK1	P28482	CHEMBL4040	Kinase	0.10934	293 / 0
Voltage-gated T-type calcium channel alpha-1H subunit	CACNA1H	O95180	CHEMBL1859	Voltage-gated ion channel	0.10934	2 / 0
Cyclin-dependent kinase 9	CDK9	P50750	CHEMBL3116	Kinase	0.10934	93 / 0
11-beta-hydroxysteroid dehydrogenase 1	HSD11B1	P28845	CHEMBL4235	Enzyme	0.10934	266 / 0
Tyrosine-protein kinase receptor UFO	AXL	P30530	CHEMBL4895	Kinase	0.10934	50 / 0
Tyrosine-protein kinase receptor TYRO3	TYRO3	Q06418	CHEMBL5314	Kinase	0.10934	64 / 0
Proto-oncogene tyrosine-protein kinase MER	MERTK	Q12866	CHEMBL5331	Kinase	0.10934	65 / 0
Cyclin-dependent kinase 4/cyclin D	CCND3 CCND1 CDK4 CCND2	P30281 P24385 P11802 P30279	CHEMBL2095942	Other cytosolic protein	0.10934	16 / 0
LDL-associated phospholipase A2	PLA2G7	Q13093	CHEMBL3514	Enzyme	0.10934	12 / 0
Sodium/glucose cotransporter 1	SLC5A1	P13866	CHEMBL4979	Electrochemical transporter	0.10934	57 / 0
Beta amyloid A4 protein	APP	P05067	CHEMBL2487	Membrane receptor	0.10934	41 / 0
Protein kinase C delta (by homology)	PRKCD	Q05655	CHEMBL2996	Kinase	0.10934	90 / 0
Peptidyl-prolyl cis-trans isomerase FKBP5	FKBP5	Q13451	CHEMBL2052031	Enzyme	0.10934	25 / 0
Gamma-secretase	PSEN2 PSENEN NCSTN APH1A PSEN1 APH1B	P49810 Q9NZ42 Q92542 Q96BI3 P49768 Q8WW43	CHEMBL2094135	Protease	0.10934	126 / 0
N-lysine methyltransferase SMYD2	SMYD2	Q9NRG4	CHEMBL2169716	Writer	0.10934	5 / 0
Phosphodiesterase 3	PDE3A	Q14432	CHEMBL241	Phosphodiesterase	0.10934	15 / 0
Phosphodiesterase 4B	PDE4B	Q07343	CHEMBL275	Phosphodiesterase	0.10934	122 / 0
Phosphodiesterase 7A	PDE7A	Q13946	CHEMBL3012	Phosphodiesterase	0.10934	62 / 0
Heat shock protein HSP 90-alpha	HSP90AA1	P07900	CHEMBL3880	Other cytosolic protein	0.10934	64 / 0
Smoothened homolog	SMO	Q99835	CHEMBL5971	Frizzled family G protein-coupled receptor	0.10934	50 / 0
p53-binding protein Mdm-2	MDM2	Q00987	CHEMBL5023	Other nuclear protein	0.10934	313 / 0
Adenosine deaminase	ADA	P00813	CHEMBL1910	Hydrolase	0.10934	13 / 0
Progesterone receptor	PGR	P06401	CHEMBL208	Nuclear receptor	0.10934	40 / 0
c-Jun N-terminal kinase 1	MAPK8	P45983	CHEMBL2276	Kinase	0.10934	194 / 0
Kappa Opioid receptor	OPRK1	P41145	CHEMBL237	Family A G protein-coupled receptor	0.10934	200 / 0
Cyclin-dependent kinase 6	CDK6	Q00534	CHEMBL2508	Kinase	0.10934	34 / 0
Cyclin-dependent kinase 4	CDK4	P11802	CHEMBL331	Kinase	0.10934	95 / 0
Cyclin-dependent kinase 2/cyclin E1	CCNE1 CDK2	P24864 P24941	CHEMBL1907605	Kinase	0.10934	62 / 0
Epidermal growth factor receptor erbB1	EGFR	P00533	CHEMBL203	Kinase	0.10934	421 / 0
Cyclin-dependent kinase 7/ cyclin H	CDK7 CCNH	P50613 P51946	CHEMBL2111288	Other cytosolic protein	0.10934	37 / 0
Cyclin-dependent kinase 7	CDK7	P50613	CHEMBL3055	Kinase	0.10934	17 / 0
3-phosphoinositide dependent protein kinase-1	PDPK1	O15530	CHEMBL2534	Kinase	0.10934	71 / 0
Protein kinase C gamma	PRKCG	P05129	CHEMBL2938	Kinase	0.10934	18 / 0
Protein kinase C beta	PRKCB	P05771	CHEMBL3045	Kinase	0.10934	76 / 0
Melanin-concentrating hormone receptor 1	MCHR1	Q99705	CHEMBL344	Family A G protein-coupled receptor	0.10934	70 / 0
Protein kinase C epsilon	PRKCE	Q02156	CHEMBL3582	Kinase	0.10934	28 / 0
Protein kinase C eta	PRKCH	P24723	CHEMBL3616	Kinase	0.10934	15 / 0
Protein kinase C theta	PRKCQ	Q04759	CHEMBL3920	Kinase	0.10934	46 / 0
Receptor protein-tyrosine kinase erbB-2	ERBB2	P04626	CHEMBL1824	Kinase	0.10934	138 / 0
Serotonin 2a (5-HT2a) receptor	HTR2A	P28223	CHEMBL224	Family A G protein-coupled receptor	0.10934	165 / 0
Serotonin 2c (5-HT2c) receptor	HTR2C	P28335	CHEMBL225	Family A G protein-coupled receptor	0.10934	61 / 0
Serotonin transporter	SLC6A4	P31645	CHEMBL228	Electrochemical transporter	0.10934	181 / 0
Cathepsin D	CTSD	P07339	CHEMBL2581	Protease	0.10934	146 / 0
Cholecystokinin B receptor (by homology)	CCKBR	P32239	CHEMBL298	Family A G protein-coupled receptor	0.10934	203 / 0
MAP kinase p38 alpha	MAPK14	Q16539	CHEMBL260	Kinase	0.10934	362 / 0
Tyrosine-protein kinase SRC	SRC	P12931	CHEMBL267	Kinase	0.10934	222 / 0
Vascular endothelial growth factor receptor 2	KDR	P35968	CHEMBL279	Kinase	0.10934	352 / 0
Tyrosine-protein kinase HCK	HCK	P08631	CHEMBL3234	Kinase	0.10934	20 / 0
Hepatocyte growth factor receptor	MET	P08581	CHEMBL3717	Kinase	0.10934	198 / 0

## Sheet: MOL000021-14-acetyl-12-senecioy
SwissTargetPrediction
Target	Common name	Uniprot ID	ChEMBL ID	Target Class	Probability*	Known actives (3D/2D)
Adenosine A1 receptor	ADORA1	P30542	CHEMBL226	Family A G protein-coupled receptor	0.10934	404 / 0
Adenosine A2a receptor	ADORA2A	P29274	CHEMBL251	Family A G protein-coupled receptor	0.10934	249 / 0
Serine/threonine-protein kinase Aurora-A	AURKA	O14965	CHEMBL4722	Kinase	0.10934	185 / 0
Sphingosine 1-phosphate receptor Edg-3	S1PR3	Q99500	CHEMBL3892	Family A G protein-coupled receptor	0.10934	46 / 0
Sphingosine 1-phosphate receptor Edg-1	S1PR1	P21453	CHEMBL4333	Family A G protein-coupled receptor	0.10934	57 / 0
Interleukin-1 receptor-associated kinase 4	IRAK4	Q9NWZ3	CHEMBL3778	Kinase	0.10934	55 / 0
Cannabinoid receptor 1 (by homology)	CNR1	P21554	CHEMBL218	Family A G protein-coupled receptor	0.10934	357 / 0
Serine/threonine-protein kinase mTOR	MTOR	P42345	CHEMBL2842	Kinase	0.10934	794 / 0
Cyclin-dependent kinase 2	CDK2	P24941	CHEMBL301	Kinase	0.10934	135 / 0
MAP kinase ERK2	MAPK1	P28482	CHEMBL4040	Kinase	0.10934	286 / 0
Phosphodiesterase 10A	PDE10A	Q9Y233	CHEMBL4409	Phosphodiesterase	0.10934	435 / 0
MAP kinase p38 alpha	MAPK14	Q16539	CHEMBL260	Kinase	0.10934	360 / 0
Thrombin and coagulation factor X	F10	P00742	CHEMBL244	Protease	0.10934	258 / 0
Tyrosine-protein kinase SYK	SYK	P43405	CHEMBL2599	Kinase	0.10934	529 / 0
Melanin-concentrating hormone receptor 1	MCHR1	Q99705	CHEMBL344	Family A G protein-coupled receptor	0.10934	82 / 0
Tyrosine-protein kinase receptor UFO	AXL	P30530	CHEMBL4895	Kinase	0.10934	45 / 0
Tyrosine-protein kinase receptor TYRO3	TYRO3	Q06418	CHEMBL5314	Kinase	0.10934	55 / 0
Proto-oncogene tyrosine-protein kinase MER	MERTK	Q12866	CHEMBL5331	Kinase	0.10934	58 / 0
Vascular endothelial growth factor receptor 1	FLT1	P17948	CHEMBL1868	Kinase	0.10934	40 / 0
Complement factor D	CFD	P00746	CHEMBL2176771	Protease	0.10934	91 / 0
Vascular endothelial growth factor receptor 2	KDR	P35968	CHEMBL279	Kinase	0.10934	356 / 0
Calcium sensing receptor	CASR	P41180	CHEMBL1878	Family C G protein-coupled receptor	0.10934	71 / 0
Inhibitor of nuclear factor kappa B kinase epsilon subunit	IKBKE	Q14164	CHEMBL3529	Kinase	0.10934	33 / 0
Serine/threonine-protein kinase TBK1	TBK1	Q9UHD2	CHEMBL5408	Kinase	0.10934	40 / 0
P2X purinoceptor 3	P2RX3	P56373	CHEMBL2998	Ligand-gated ion channel	0.10934	169 / 0
Monocarboxylate transporter 1	SLC16A1	P53985	CHEMBL4360	Electrochemical transporter	0.10934	25 / 0
Delta opioid receptor	OPRD1	P41143	CHEMBL236	Family A G protein-coupled receptor	0.10934	67 / 0
Phosphodiesterase 4B (by homology)	PDE4B	Q07343	CHEMBL275	Phosphodiesterase	0.10934	125 / 0
Phosphodiesterase 7A	PDE7A	Q13946	CHEMBL3012	Phosphodiesterase	0.10934	51 / 0
PI3-kinase p110-alpha subunit	PIK3CA	P42336	CHEMBL4005	Enzyme	0.10934	812 / 0
Beta amyloid A4 protein	APP	P05067	CHEMBL2487	Membrane receptor	0.10934	30 / 0
Dual specificity mitogen-activated protein kinase kinase 1	MAP2K1	Q02750	CHEMBL3587	Kinase	0.10934	91 / 0
Dopamine D2 receptor	DRD2	P14416	CHEMBL217	Family A G protein-coupled receptor	0.10934	153 / 0
Dopamine D4 receptor	DRD4	P21917	CHEMBL219	Family A G protein-coupled receptor	0.10934	18 / 0
Cholecystokinin B receptor (by homology)	CCKBR	P32239	CHEMBL298	Family A G protein-coupled receptor	0.10934	135 / 0
Orexin receptor 2	HCRTR2	O43614	CHEMBL4792	Family A G protein-coupled receptor	0.10934	29 / 0
Orexin receptor 1	HCRTR1	O43613	CHEMBL5113	Family A G protein-coupled receptor	0.10934	23 / 0
Cannabinoid receptor 2	CNR2	P34972	CHEMBL253	Family A G protein-coupled receptor	0.10934	327 / 0
Proteinase-activated receptor 1	F2R	P25116	CHEMBL3974	Family A G protein-coupled receptor	0.10934	34 / 0
Androgen Receptor (by homology)	AR	P10275	CHEMBL1871	Nuclear receptor	0.10934	49 / 0
Vitamin D receptor	VDR	P11473	CHEMBL1977	Nuclear receptor	0.10934	52 / 0
Tyrosine-protein kinase ITK/TSK	ITK	Q08881	CHEMBL2959	Kinase	0.10934	72 / 0
Free fatty acid receptor 1	FFAR1	O14842	CHEMBL4422	Family A G protein-coupled receptor	0.10934	25 / 0
Cyclin-dependent kinase 2/cyclin E	CCNE2 CDK2 CCNE1	O96020 P24941 P24864	CHEMBL2094126	Other cytosolic protein	0.10934	46 / 0
Cyclin-dependent kinase 1/cyclin B	CCNB3 CDK1 CCNB1 CCNB2	Q8WWL7 P06493 P14635 O95067	CHEMBL2094127	Other cytosolic protein	0.10934	36 / 0
Cyclin-dependent kinase 4/cyclin D	CCND3 CCND1 CDK4 CCND2	P30281 P24385 P11802 P30279	CHEMBL2095942	Other cytosolic protein	0.10934	16 / 0
Liver glycogen phosphorylase	PYGL	P06737	CHEMBL2568	Enzyme	0.10934	67 / 0
PI3-kinase p110-beta subunit	PIK3CB	P42338	CHEMBL3145	Enzyme	0.10934	242 / 0
Hepatocyte growth factor receptor	MET	P08581	CHEMBL3717	Kinase	0.10934	211 / 0
Calpain 2	CAPN2	P17655	CHEMBL2382	Protease	0.10934	36 / 0
Calpain 1	CAPN1	P07384	CHEMBL3891	Protease	0.10934	61 / 0
TGF-beta receptor type I	TGFBR1	P36897	CHEMBL4439	Kinase	0.10934	24 / 0
GABA receptor alpha-5 subunit	GABRA5	P31644	CHEMBL5112	Ligand-gated ion channel	0.10934	131 / 0
Cyclin-dependent kinase 6	CDK6	Q00534	CHEMBL2508	Kinase	0.10934	39 / 0
Matrix metalloproteinase 13	MMP13	P45452	CHEMBL280	Protease	0.10934	152 / 0
Cyclin-dependent kinase 4	CDK4	P11802	CHEMBL331	Kinase	0.10934	97 / 0
Matrix metalloproteinase 1	MMP1	P03956	CHEMBL332	Protease	0.10934	158 / 0
ADAM17	ADAM17	P78536	CHEMBL3706	Protease	0.10934	75 / 0
ALK tyrosine kinase receptor	ALK	Q9UM73	CHEMBL4247	Kinase	0.10934	84 / 0
Fibroblast activation protein alpha	FAP	Q12884	CHEMBL4683	Protease	0.10934	2 / 0
Receptor protein-tyrosine kinase erbB-2	ERBB2	P04626	CHEMBL1824	Kinase	0.10934	129 / 0
EZH2/SUZ12/EED/RBBP7/RBBP4	EZH2	Q15910	CHEMBL2189110	Writer	0.10934	67 / 0
Renin	REN	P00797	CHEMBL286	Protease	0.10934	807 / 0
Cyclin-dependent kinase 9	CDK9	P50750	CHEMBL3116	Kinase	0.10934	72 / 0
Growth factor receptor-bound protein 2	GRB2	P62993	CHEMBL3663	Other cytosolic protein	0.10934	32 / 0
Phosphodiesterase 5A	PDE5A	O76074	CHEMBL1827	Phosphodiesterase	0.10934	142 / 0
Thrombin	F2	P00734	CHEMBL204	Protease	0.10934	123 / 0
Gamma-secretase	PSEN2 PSENEN NCSTN APH1A PSEN1 APH1B	P49810 Q9NZ42 Q92542 Q96BI3 P49768 Q8WW43	CHEMBL2094135	Protease	0.10934	73 / 0
PI3-kinase p110-delta subunit	PIK3CD	O00329	CHEMBL3130	Enzyme	0.10934	186 / 0
PI3-kinase p110-gamma subunit	PIK3CG	P48736	CHEMBL3267	Enzyme	0.10934	224 / 0
MAP kinase signal-integrating kinase 2	MKNK2	Q9HBH9	CHEMBL4204	Kinase	0.10934	42 / 0
Nuclear receptor ROR-gamma	RORC	P51449	CHEMBL1741186	Nuclear receptor	0.10934	27 / 0
c-Jun N-terminal kinase 1	MAPK8	P45983	CHEMBL2276	Kinase	0.10934	188 / 0
Vanilloid receptor	TRPV1	Q8NER1	CHEMBL4794	Voltage-gated ion channel	0.10934	189 / 0
Scavenger receptor class B member 1 (by homology)	SCARB1	Q8WTV0	CHEMBL1914272	Unclassified protein	0.10934	30 / 0
Glucocorticoid receptor	NR3C1	P04150	CHEMBL2034	Nuclear receptor	0.10934	89 / 0
Epidermal growth factor receptor erbB1	EGFR	P00533	CHEMBL203	Kinase	0.10934	407 / 0
Protein kinase C delta (by homology)	PRKCD	Q05655	CHEMBL2996	Kinase	0.10934	69 / 0
Probable G-protein coupled receptor 88	GPR88	Q9GZN0	CHEMBL3399910	Family A G protein-coupled receptor	0.10934	18 / 0
Tyrosine-protein kinase LCK	LCK	P06239	CHEMBL258	Kinase	0.10934	90 / 0
Cathepsin L	CTSL	P07711	CHEMBL3837	Protease	0.10934	87 / 0
Fatty acid synthase	FASN	P49327	CHEMBL4158	Transferase	0.10934	138 / 0
Nerve growth factor receptor Trk-A	NTRK1	P04629	CHEMBL2815	Kinase	0.10934	184 / 0
Phosphodiesterase 1A	PDE1A	P54750	CHEMBL3421	Phosphodiesterase	0.10934	3 / 0
Fibroblast growth factor receptor 1	FGFR1	P11362	CHEMBL3650	Kinase	0.10934	74 / 0
c-Jun N-terminal kinase 2	MAPK9	P45984	CHEMBL4179	Kinase	0.10934	90 / 0
Kappa Opioid receptor	OPRK1	P41145	CHEMBL237	Family A G protein-coupled receptor	0.10934	123 / 0
Phospholipase C-gamma-1	PLCG1	P19174	CHEMBL3964	Enzyme	0.10934	3 / 0
Vasopressin V1a receptor	AVPR1A	P37288	CHEMBL1889	Family A G protein-coupled receptor	0.10934	30 / 0
Tyrosine-protein kinase SRC	SRC	P12931	CHEMBL267	Kinase	0.10934	206 / 0
Tyrosine-protein kinase HCK	HCK	P08631	CHEMBL3234	Kinase	0.10934	20 / 0
MAP kinase p38 gamma	MAPK12	P53778	CHEMBL4674	Kinase	0.10934	11 / 0
Inosine-5'-monophosphate dehydrogenase 2	IMPDH2	P12268	CHEMBL2002	Oxidoreductase	0.10934	31 / 0
Mammalian target of Rapamycin (mTORC1)	FKBP1A MTOR	P62942 P42345	CHEMBL2221341	Kinase	0.10934	16 / 0
Caspase-3	CASP3	P42574	CHEMBL2334	Protease	0.10934	63 / 0
Mu opioid receptor	OPRM1	P35372	CHEMBL233	Family A G protein-coupled receptor	0.10934	117 / 0
Phosphodiesterase 4A	PDE4A	P27815	CHEMBL254	Phosphodiesterase	0.10934	51 / 0
Phosphodiesterase 4D	PDE4D	Q08499	CHEMBL288	Phosphodiesterase	0.10934	57 / 0
Phosphodiesterase 4C	PDE4C	Q08493	CHEMBL291	Phosphodiesterase	0.10934	6 / 0
AMP deaminase 2	AMPD2	Q01433	CHEMBL2997	Enzyme	0.10934	4 / 0
