# Supplementary material for: Prediction of NR3C1 as a methylation marker for the prevention and treatment of gastric cancer in Rhizoma Atractylodis Macrocephalae based on machine learning algorithm and bioinformatics analysis
Source: Front Genet. 2025 Sep 9;16:1584986. doi: 10.3389/fgene.2025.1584986 (PMC12455331; doi:10.3389/fgene.2025.1584986)
Supplement: Supplementary file 6 [file DataSheet2.xlsx]

## Sheet: Sheet1
pathway	gene
LASSO	PRKCB
LASSO	HSP90AA1
LASSO	NR3C1
LASSO	CA2
LASSO	ITK
LASSO	FKBP5
Randomforest	CASR
Randomforest	CA2
Randomforest	CDK4
Randomforest	ITK
Randomforest	FKBP5
Randomforest	FAP
Randomforest	HSP90AA1
Randomforest	KCNH2
Randomforest	PIK3CD
Randomforest	PIK3CG
Randomforest	FLT1
Randomforest	PRKCB
Randomforest	RORC
Randomforest	NR3C1
Randomforest	ERBB2
Randomforest	CDK9
Randomforest	ABCB1
Randomforest	F2
Randomforest	PRKCH
Randomforest	CAPN1
Randomforest	VAV1
SVM	CA2
SVM	CDK4
SVM	HSP90AA1
SVM	NR3C1
SVM	FAP
